# Supplementary material for: Effect of passive solar drying on food security in rural Mozambique
Source: Sci Rep. 2022 Oct 13;12:17154. doi: 10.1038/s41598-022-22129-9 (PMC9561633; doi:10.1038/s41598-022-22129-9)
Supplement: Supplementary file 1 — Supplementary Information 1. [file 41598_2022_22129_MOESM1_ESM.xlsx]

## Sheet: Sheet2
0	id	Intervention	Location	Gender	Age	Sold_perc	hhs	Land	Training	use_drying	Info_neighbor	Info_extension	assoc	Beans_Prd	Cowp_prd	Green_gr_prd	Groundnuts_prd	Pig_peas_prd	Maize_prd	Sorghum_prd	Bamb_Nuts_prd	GLVeg_prd	Sweet_P_prd	Sunflower_Prd	Rice_Prd	Cassava_prd	Soya_Prd	Potato_prd	Okra_prd	Tomato_prd	Onion_prd	Tomato_pch	Oil_pch	Fish_pch	Rice_pch	Beans_pch	Salt_pch	Okra_pch	Cowpeas_pch	Potato_pch	Onion_pch	Garlic_pch	Cornflour_pch	Pork_pch	Beef_pch	Banana_pch	Spaghetti_pch	Inst_Stock_Pow_pch	Bread_pch
1	MP1	0	0	0	39	0.65	7	1.3	0	1	0	1	0	0	0	0	0	0	1	1	0	1	0	0	1	0	0	0	0	0	0	0	0	0	0	0	0	0	0	0	0	0	0	0	0	0	0	0	0
2	MP2	0	0	0	54	0.93	5	1.25	1	0	0	0	1	0	0	0	0	0	1	1	0	0	0	0	0	1	0	0	0	0	0	1	0	0	0	0	0	0	0	0	0	0	0	0	0	0	0	0	0
3	MP3	0	0	0	33	0.58	10	3	1	0	1	1	0	0	0	0	0	0	1	1	0	0	0	0	1	1	0	0	0	0	0	0	1	0	0	0	0	0	0	0	0	0	0	0	0	0	0	0	0
4	MP4	0	0	0	47	0.36	5	0.25	1	1	0	0	1	0	0	0	1	1	1	1	0	0	0	0	0	1	0	0	0	0	0	1	1	0	0	0	0	0	0	0	0	0	0	0	0	0	0	0	0
5	MP5	0	0	1	33	0.72	2	5	0	0	1	1	1	0	0	0	0	0	1	1	0	0	0	0	0	1	0	0	0	0	0	1	0	1	0	0	0	0	1	0	0	0	0	0	0	0	0	0	0
6	MP6	0	0	0	23	0.65	4	0.5	1	0	0	0	0	0	0	0	0	0	0	0	0	0	0	0	0	1	0	0	0	0	0	1	0	0	0	0	0	0	0	0	0	0	0	0	0	0	0	0	0
7	MP7	0	0	0	24	0.65	4	0.5	0	0	0	0	1	0	0	0	0	0	1	0	0	0	0	0	0	0	0	0	0	0	0	0	1	0	0	0	0	0	0	1	0	0	0	0	0	0	0	0	0
8	MP8	0	0	1	30	0.65	3	1	1	1	0	0	1	0	0	0	0	0	1	1	0	0	0	0	1	1	0	0	0	0	0	1	1	1	0	0	0	0	0	0	0	0	0	0	0	0	0	0	0
9	MP9	0	0	1	39	0.5	4	3	0	0	1	1	0	0	0	0	0	0	1	1	0	0	0	0	1	1	0	0	0	0	0	0	1	0	0	0	0	0	0	0	0	0	0	0	0	0	0	0	0
10	MP10	0	0	1	23	0.65	3	1.25	1	0	0	1	1	0	0	0	0	0	0	0	0	0	0	0	1	1	0	0	0	0	0	0	0	0	0	0	0	0	0	0	0	0	0	0	0	0	0	0	0
11	MP11	0	0	1	27	0.2	6	1.25	0	0	0	1	0	0	0	0	0	0	0	1	0	0	0	0	0	1	0	0	0	0	0	1	0	0	0	0	0	0	0	0	0	0	0	0	0	0	0	0	0
12	MP12	0	0	1	24	0.65	8	1	0	1	1	0	0	0	0	0	0	0	0	1	0	0	0	0	0	1	0	0	0	0	0	0	0	0	0	0	0	0	0	0	0	0	0	0	0	0	0	0	0
13	MP13	0	0	1	65	0.65	2	1.25	0	1	1	0	0	0	0	0	0	0	0	1	0	0	0	0	1	0	0	0	0	0	0	0	1	0	0	0	0	0	0	0	0	0	0	0	0	0	0	0	0
14	MP14	0	0	1	35	0.65	6	2	0	0	0	1	0	0	0	0	0	0	1	1	0	0	0	0	1	1	0	0	0	0	0	1	0	0	0	0	0	0	0	0	1	1	1	0	0	0	0	0	0
15	MP15	0	0	1	47	0.67	6	1.25	0	1	1	1	1	0	0	0	0	0	1	1	0	0	0	0	0	1	0	0	0	0	0	0	0	0	0	0	0	0	0	0	0	0	0	0	0	0	0	0	0
16	MP16	0	0	1	53	0.65	6	1.25	0	0	1	0	0	0	0	0	0	0	0	1	0	0	0	0	0	1	0	0	0	0	0	0	0	1	0	0	0	0	0	0	0	0	0	0	0	0	0	0	0
17	MP17	0	0	1	26	0.65	3	2.25	1	0	1	1	0	0	0	0	0	0	1	1	0	0	0	0	1	1	0	0	0	0	0	0	0	0	0	0	0	0	0	0	0	0	0	0	0	0	0	0	0
18	MP18	0	0	1	29	0.25	3	1.25	0	0	0	1	0	1	0	0	0	0	1	1	0	0	0	0	1	1	0	0	0	0	0	1	1	0	0	0	0	0	0	0	0	0	0	0	0	0	0	0	0
19	MP19	0	0	1	65	0.65	2	1	0	1	1	0	0	0	0	0	0	0	1	1	0	0	0	0	1	1	0	0	0	0	0	0	1	0	0	0	0	0	0	0	0	0	0	0	0	0	0	0	0
20	MP20	0	0	1	25	0.71	3	1.25	0	1	1	0	1	0	0	0	1	0	1	1	0	0	0	0	1	0	0	0	0	0	0	1	1	1	0	0	0	0	0	0	0	0	0	0	0	0	0	0	0
21	MP21	0	0	1	62	0.65	3	1	0	1	1	1	0	0	0	0	0	0	0	1	0	0	0	0	1	1	0	0	0	0	0	1	0	0	0	0	0	0	0	0	0	0	0	0	0	0	0	0	0
22	MP22	0	0	1	83	0.55	4	1.25	0	1	0	1	0	0	0	0	0	0	0	1	0	0	0	0	0	1	0	0	0	0	0	1	1	0	0	0	0	0	0	0	0	0	0	0	0	0	0	0	0
23	MP23	0	0	1	18	0.58	3	5	0	1	1	1	1	0	0	0	0	0	0	1	0	0	0	0	1	1	0	0	0	0	0	0	0	0	0	0	0	0	0	0	0	0	0	0	0	0	0	0	0
24	MP24	0	0	1	73	0.65	6	4	0	0	0	0	0	0	0	0	0	0	1	1	0	0	0	0	0	1	0	0	0	0	0	0	0	0	0	0	0	0	0	0	0	0	0	0	0	0	0	0	0
25	MP25	0	0	1	23	0.62	5	1.25	0	1	1	0	0	0	0	0	0	0	1	1	0	0	0	0	1	1	0	0	0	0	0	0	0	0	1	0	0	0	0	0	0	0	1	0	0	0	0	0	0
26	MP26	0	0	1	71	0.62	1	1.25	1	1	0	0	1	0	0	0	0	0	1	1	0	0	0	0	1	1	0	0	0	0	0	0	0	1	0	0	0	0	0	0	0	0	0	0	0	0	0	0	0
27	MP27	0	0	1	36	0.25	7	0.25	1	1	1	1	1	0	0	0	1	1	1	1	0	0	0	0	0	1	0	0	0	0	0	1	1	1	0	0	0	0	0	0	0	0	0	0	0	0	0	0	0
28	MP28	0	0	1	38	0.65	6	1	0	1	0	1	1	0	0	0	0	0	1	1	0	0	0	0	0	1	0	0	0	0	0	1	1	0	0	0	0	0	0	0	0	0	0	0	0	0	0	0	0
29	MP29	0	0	1	22	0.65	4	1.25	0	0	0	1	1	0	0	0	0	1	1	1	0	0	0	0	0	1	0	0	0	0	0	0	1	1	0	0	0	0	0	0	0	0	0	0	0	0	0	0	0
30	MP30	0	0	1	60	0.51	2	1	0	0	0	0	0	0	0	0	0	0	1	1	0	0	0	0	1	1	0	0	0	0	0	1	1	0	0	0	0	0	0	0	0	0	0	0	0	0	0	0	0
31	MP31	0	0	1	38	0.65	9	1.25	0	1	1	1	0	0	0	0	0	0	1	1	0	0	0	0	0	1	0	0	0	0	0	0	1	1	0	0	0	0	0	0	0	0	0	0	0	0	0	0	0
32	MP32	0	0	1	22	0.5	2	1.25	0	1	0	1	1	0	0	0	0	1	1	1	0	0	0	0	1	1	0	0	0	0	0	1	1	0	0	0	0	0	0	0	0	0	0	0	0	0	0	0	0
33	MP33	0	0	1	21	0.65	4	1.25	0	1	0	1	1	0	0	0	1	1	1	1	0	0	0	0	0	1	0	0	0	0	0	1	1	1	0	0	1	0	0	0	0	0	0	0	0	0	0	0	0
34	MP34	0	0	1	53	0.19	7	1.25	0	0	1	0	1	0	0	0	0	1	1	1	0	0	0	0	0	1	1	0	0	0	0	0	0	1	0	0	0	0	0	0	0	0	0	1	0	0	0	0	0
35	MP35	0	0	1	44	0.65	9	1	0	1	1	0	1	0	0	0	0	1	0	1	0	0	0	0	1	1	0	0	0	0	0	1	1	1	0	0	0	0	0	0	1	0	0	0	0	0	0	0	0
36	MP36	0	0	1	32	0.54	6	1.25	0	0	0	1	0	0	0	0	0	1	1	1	0	0	0	0	0	1	0	0	0	0	0	1	1	1	0	0	0	0	0	0	0	0	0	0	0	0	0	0	0
37	MP37	0	0	1	25	0.65	6	4	0	0	0	1	0	1	0	0	0	1	1	1	0	0	0	0	1	1	1	0	0	0	0	1	0	0	0	0	0	0	0	0	0	0	0	0	0	0	0	0	0
38	MP38	0	0	1	50	0.86	7	1.25	0	1	0	0	0	0	0	0	0	1	1	0	0	0	0	0	0	0	0	0	0	0	0	1	0	1	0	1	0	0	0	0	0	0	0	0	0	0	0	0	0
39	MP39	0	0	1	28	0.65	7	1.25	0	1	1	0	0	0	0	0	0	1	1	1	0	0	0	0	1	1	0	0	0	0	0	1	1	0	0	0	0	0	0	0	0	0	0	0	0	0	0	0	0
40	MP40	0	0	1	23	0.72	4	0.25	0	1	1	0	1	0	0	0	0	1	0	1	0	0	0	0	1	1	1	0	0	0	0	1	0	1	0	0	0	0	0	0	0	0	0	0	0	0	0	0	0
41	MP41	0	0	1	18	0.52	4	1.45	0	0	1	0	1	0	0	0	0	0	0	0	0	0	0	0	0	1	0	0	0	0	0	0	1	0	1	0	0	0	0	0	0	0	0	0	0	0	0	0	0
42	MP42	0	0	1	44	0.65	9	1.25	0	0	1	1	1	0	0	0	0	0	0	0	0	0	0	0	0	1	0	0	0	0	0	1	1	1	0	0	0	0	0	0	0	0	0	0	0	0	0	0	0
43	MP43	0	0	1	35	0.93	7	1.25	0	0	0	0	0	0	0	0	0	0	0	1	0	0	0	0	1	1	0	0	0	0	0	1	1	1	0	0	1	0	0	0	0	0	0	0	0	0	0	0	0
44	MP44	0	0	1	45	0.58	4	1.5	0	1	1	1	0	0	0	0	0	0	1	1	0	0	0	0	1	1	0	0	0	0	0	1	0	1	0	0	1	0	0	0	0	0	0	0	0	0	0	0	0
45	MP45	0	0	1	39	0.36	6	1.25	0	0	1	0	0	0	0	0	0	0	1	1	0	0	0	0	0	0	0	0	0	0	0	1	0	0	0	0	0	0	0	0	0	0	0	0	0	0	0	0	0
46	MP46	0	0	1	25	0.72	5	1.25	0	0	1	1	1	0	0	0	0	0	0	1	0	0	0	0	0	1	0	0	0	0	0	1	0	1	0	0	0	0	0	0	0	0	0	0	0	0	0	0	0
47	MP47	0	0	1	25	0.65	5	0.25	0	1	0	1	0	0	0	0	0	0	1	1	0	0	0	0	1	0	0	0	0	0	0	1	0	1	0	0	0	0	0	0	0	0	0	0	0	0	0	0	0
48	MP48	0	0	1	38	0.65	8	1.25	0	0	0	0	0	1	0	0	0	0	1	1	0	0	0	0	0	1	1	0	0	0	0	0	0	0	0	0	0	0	0	0	0	0	0	0	0	0	0	0	0
49	MP49	0	0	1	27	0.65	3	1.35	0	1	1	0	0	0	0	0	0	0	1	0	0	0	0	0	0	1	1	0	0	0	0	1	0	0	0	0	0	0	0	0	0	0	0	0	0	0	0	0	0
50	MP50	0	0	1	24	0.5	3	1.25	0	1	1	0	1	0	0	0	0	0	0	1	0	0	0	0	1	1	0	1	0	0	0	1	1	1	0	0	0	0	0	0	0	0	0	0	0	0	0	0	0
51	MP51	0	0	1	60	0.91	5	1.5	0	1	0	0	1	1	0	0	0	0	1	0	0	0	0	0	1	1	0	0	0	0	0	1	0	0	0	1	0	0	0	0	0	0	0	0	0	0	0	0	0
52	MP52	0	0	1	45	0.2	7	1	0	0	0	1	1	0	0	0	0	1	1	1	0	0	0	0	0	1	0	0	0	0	0	0	0	0	0	0	0	0	0	0	0	0	0	0	0	0	0	0	0
53	MP53	0	0	1	53	0.65	3	0.5	0	1	0	0	1	0	0	0	0	0	0	0	0	0	0	0	0	1	0	0	0	0	0	0	0	0	0	0	0	0	0	0	0	0	0	0	0	0	0	0	0
54	MP54	0	0	1	48	0.65	2	0.5	0	0	0	1	0	0	0	0	0	0	0	0	0	0	0	0	0	1	0	0	0	0	0	0	0	0	0	0	0	0	0	0	0	0	0	0	0	0	0	0	0
55	MP55	0	0	1	19	0.65	2	0.2	0	1	1	0	0	0	0	0	0	0	0	1	0	0	0	0	0	0	0	0	0	0	0	0	0	0	0	0	0	0	0	0	0	0	0	0	0	0	0	0	0
56	MP56	0	0	1	38	0.67	6	1	0	0	0	1	1	0	0	0	0	0	0	1	0	0	0	0	0	1	0	0	0	0	0	0	0	0	0	0	0	0	0	0	0	0	0	0	0	0	0	0	0
57	MP57	0	0	1	24	0.65	6	1.5	0	0	0	0	1	1	0	0	0	0	1	1	0	0	0	0	1	0	0	0	0	0	0	0	0	0	0	0	0	0	0	0	0	0	0	0	0	0	0	0	0
58	MP58	0	0	1	30	0.65	5	1	0	0	0	0	1	0	0	0	0	0	0	1	0	0	0	0	0	1	0	0	0	0	0	0	0	0	0	0	0	0	0	0	0	0	0	0	0	0	0	0	0
59	MP59	0	0	1	22	0.25	4	1	0	0	1	1	0	0	0	0	0	0	0	1	0	0	0	0	0	1	0	0	0	0	0	1	0	0	0	0	0	0	0	0	0	0	0	0	0	0	0	0	0
60	MP60	0	0	1	30	0.65	5	0.57	0	0	1	1	1	0	0	0	0	0	0	1	0	0	0	0	0	1	0	0	0	0	0	1	0	0	0	0	0	0	0	0	0	0	0	0	0	0	0	0	0
61	MP61	0	0	1	24	0.71	5	0.5	0	0	0	1	0	0	0	0	0	0	0	1	0	0	0	0	0	1	0	0	0	0	0	0	0	0	0	0	0	0	0	0	0	0	0	0	0	0	0	0	0
62	MP62	0	0	1	31	0.65	5	1	0	1	1	0	0	0	0	0	0	0	0	1	0	0	0	0	0	1	0	0	0	0	0	0	0	0	0	0	0	0	0	0	0	0	0	0	0	0	0	0	0
63	MP63	0	0	1	50	0.55	4	0.5	0	0	1	0	0	0	0	0	0	0	0	0	0	0	0	0	0	1	0	0	0	0	0	0	0	0	0	0	0	0	0	0	0	0	0	0	0	0	0	0	0
64	MP64	0	0	1	61	0.52	4	0.5	1	0	0	0	1	0	0	0	1	0	1	1	0	0	0	0	0	0	0	0	0	0	0	0	0	0	0	0	0	0	0	0	0	0	0	0	0	0	0	0	0
65	MP65	0	0	1	18	0.58	4	0.5	0	0	0	0	1	0	0	0	0	0	0	1	0	0	1	1	0	1	0	0	0	0	0	0	0	0	0	0	0	0	0	0	0	0	0	0	0	0	0	0	0
66	MP66	0	0	1	30	0.65	10	1.25	1	0	0	0	0	0	0	0	0	0	1	1	0	0	0	0	0	1	0	0	0	0	0	0	0	0	0	0	0	0	0	0	0	0	0	0	0	0	0	0	0
67	MP67	0	0	1	63	0.62	2	1.25	0	0	1	0	0	0	0	0	0	0	0	1	0	0	0	0	0	1	0	0	0	0	0	0	0	0	0	0	0	0	0	0	0	0	0	0	0	0	0	0	0
68	MP68	0	0	1	20	0.62	5	0.5	1	1	1	1	0	0	0	0	0	0	1	0	0	0	0	0	0	0	1	0	0	0	0	0	0	0	0	0	0	0	0	0	0	0	0	0	0	0	0	0	0
69	MP69	0	0	1	58	0.25	6	1	0	1	1	1	0	0	0	0	0	0	1	0	0	0	0	0	1	1	0	0	0	0	0	0	0	0	0	0	0	0	0	0	0	0	0	0	0	0	0	0	0
70	MP70	0	0	1	33	0.65	2	2.5	0	1	0	1	0	0	0	0	0	0	1	1	0	0	0	0	0	1	0	0	0	0	0	0	0	0	0	0	0	0	0	0	0	0	0	0	0	0	0	0	0
71	MP71	0	0	1	53	0.65	5	1	1	1	0	1	0	0	0	0	0	1	1	0	0	0	0	0	0	1	0	0	0	0	0	0	0	0	0	0	0	0	0	0	0	0	0	0	0	0	0	0	0
72	MP72	0	0	1	30	0.51	5	0.25	0	1	1	0	1	0	0	0	0	1	0	1	0	0	0	0	0	1	0	0	0	0	0	0	0	0	0	0	0	0	0	0	0	0	0	0	0	0	0	0	0
73	MP73	0	0	1	23	0.65	2	2	1	0	1	0	0	0	0	0	0	1	1	0	0	0	0	0	0	1	0	0	0	0	0	1	1	1	0	0	0	0	0	0	0	0	1	0	0	1	0	0	0
74	MP74	0	0	1	40	0.5	7	1	1	0	0	0	1	0	0	0	1	0	1	1	0	0	0	0	0	1	0	0	0	0	0	0	0	0	0	0	0	0	0	0	0	0	0	0	0	0	0	0	0
75	MP75	0	0	1	30	0.65	8	1	0	1	1	0	0	0	0	0	0	0	1	1	0	0	0	0	1	1	0	0	0	0	0	0	0	0	0	0	0	0	0	0	0	0	0	0	0	0	0	0	0
76	MP76	0	0	1	34	0.19	6	0.5	1	0	0	1	0	0	0	0	0	0	0	0	0	0	0	0	0	1	0	0	0	0	0	0	0	0	0	0	0	0	0	0	0	0	0	0	0	0	0	0	0
77	MP77	0	0	1	39	0.65	8	2.5	0	1	0	0	0	0	0	0	0	0	1	1	0	0	0	0	0	1	0	0	0	0	0	0	0	1	0	0	0	0	0	0	0	0	0	0	0	0	0	0	0
78	MP78	0	0	1	45	0.65	7	2.5	0	1	0	1	0	0	0	0	0	0	1	1	0	0	0	0	1	1	0	0	0	0	0	1	1	1	0	0	1	0	0	0	0	0	0	0	0	0	0	0	0
79	MP79	0	0	0	23	0.84	3	1	0	1	1	1	0	0	0	0	0	0	1	1	0	0	0	0	0	1	0	0	0	0	0	1	1	1	0	0	0	0	0	0	0	0	0	0	0	0	0	0	0
80	MP80	0	0	0	24	0.58	2	0.36	1	0	1	0	1	0	0	0	0	0	0	1	0	0	0	0	0	0	0	0	0	0	0	0	0	0	0	0	0	0	0	0	0	0	0	0	0	0	0	0	0
81	MP81	0	0	0	52	0.36	4	0.5	1	1	1	0	0	0	0	0	0	0	0	0	0	0	0	0	0	1	0	0	0	0	0	0	0	0	0	0	0	0	0	0	0	0	0	0	0	0	0	0	0
82	MP82	0	0	1	39	0.71	8	3.5	1	1	1	0	1	1	0	0	0	0	0	0	0	0	0	0	1	1	0	0	0	0	0	0	0	0	0	0	0	0	0	0	0	0	0	0	0	0	0	0	0
83	MP83	0	0	0	22	0.65	5	1	0	1	1	0	0	0	0	0	0	1	1	1	0	0	0	0	0	1	0	0	0	0	0	0	0	0	0	0	0	0	0	0	0	0	0	0	0	0	0	0	0
84	MP84	0	0	1	27	0.47	3	1	0	1	1	1	0	0	0	0	0	1	1	1	0	0	0	0	1	1	0	0	0	0	0	0	0	0	0	0	0	0	0	0	0	0	0	0	0	0	0	0	0
85	MP85	0	0	1	24	0.65	3	1.5	1	1	0	1	0	1	0	0	0	1	1	0	0	0	0	0	0	0	0	0	0	0	0	0	0	0	0	0	0	0	0	0	0	0	0	0	0	0	0	0	0
86	MP86	0	0	1	26	0.65	7	2.5	1	0	0	0	0	1	0	0	0	1	1	1	0	0	0	0	0	0	0	0	0	0	0	0	0	0	0	0	0	0	0	0	0	0	0	0	0	0	0	0	0
87	MP87	0	0	0	32	0.91	5	2	1	1	1	1	1	0	0	0	0	0	1	1	0	0	0	0	0	1	0	0	0	0	0	0	0	0	0	0	0	0	0	0	0	0	0	0	0	0	0	0	0
88	MP88	0	0	0	35	0	9	1	0	0	1	1	1	0	0	0	0	0	0	1	0	0	0	0	0	1	0	0	0	0	0	0	0	0	0	0	0	0	0	0	0	0	0	0	0	0	0	0	0
89	MP89	0	0	0	70	0.2	2	0.5	0	0	1	1	1	0	0	0	0	0	1	1	0	0	1	0	0	1	0	0	0	0	0	0	0	0	0	0	0	0	0	0	0	0	0	0	0	0	0	0	0
90	MP90	0	0	0	45	0.65	9	0.5	0	1	1	0	0	1	0	0	0	0	1	1	0	0	0	0	1	1	0	0	0	0	0	0	0	0	0	0	0	0	0	0	0	0	0	0	0	0	0	0	0
91	MP91	0	0	1	20	0.65	9	0.5	1	0	1	0	1	0	0	0	0	0	0	0	0	0	0	0	0	1	0	0	0	0	0	1	1	1	0	0	0	0	0	0	0	0	0	0	0	0	0	0	0
92	MP92	0	0	1	31	0.65	5	0.5	1	0	0	0	0	0	0	0	0	0	1	1	0	0	0	0	0	0	0	0	0	0	0	0	0	0	0	0	0	0	0	0	0	0	0	0	0	0	0	0	0
93	MP93	0	0	0	28	0.67	6	0.25	0	0	0	0	0	0	0	0	0	0	0	1	0	0	0	0	0	1	0	0	0	0	0	0	0	0	0	0	0	0	0	0	0	0	0	0	0	0	0	0	0
94	MP94	0	0	1	20	0.65	4	0.5	1	1	0	0	0	0	0	0	0	0	1	1	0	0	0	0	0	1	0	0	0	0	0	0	0	0	0	0	0	0	0	0	0	0	0	0	0	0	0	0	0
95	MP95	0	0	0	33	0.65	5	1.5	0	0	0	1	1	0	1	0	1	1	1	1	1	0	0	0	0	1	0	0	0	0	0	0	0	0	0	0	0	0	0	0	0	0	0	0	0	0	0	0	0
96	MP96	0	0	0	32	0.25	7	0.5	1	0	1	1	1	0	0	0	0	0	1	1	0	0	0	0	1	1	0	1	0	0	0	0	0	0	0	0	0	0	0	0	0	0	0	0	0	0	0	0	0
97	MP97	0	0	0	80	0.65	7	1	0	0	0	0	0	0	0	0	0	0	1	1	0	0	0	0	0	1	0	0	0	0	0	0	0	0	0	0	0	0	0	0	0	0	0	0	0	0	0	0	0
98	MP98	0	0	0	70	0.71	7	1.25	0	0	1	0	1	0	0	0	0	0	1	1	0	0	0	0	0	1	0	0	0	0	0	0	0	0	0	0	0	0	0	0	0	0	0	0	0	0	0	0	0
99	MP99	0	0	1	63	0.65	3	0.5	1	0	0	1	0	0	0	0	0	0	0	1	0	0	0	0	0	1	0	0	0	0	0	1	0	1	0	0	0	0	0	0	0	0	0	0	0	0	0	0	0
100	MP100	0	0	1	22	0.55	4	1	1	0	0	0	0	0	0	0	0	0	1	1	0	0	0	0	0	1	0	0	0	0	0	0	0	1	0	0	0	0	0	0	0	0	0	0	0	0	0	0	0
101	MP101	0	0	0	36	0.52	5	1	1	1	1	0	0	0	0	0	0	0	1	0	0	0	0	0	0	1	0	0	0	0	0	0	0	1	0	0	0	0	0	0	0	0	0	0	0	0	0	0	0
102	MP102	0	0	0	66	0.58	4	1	0	0	1	1	0	0	0	0	0	0	0	1	0	0	0	0	0	0	0	0	0	0	0	0	0	1	0	0	0	0	0	0	0	0	0	0	0	0	0	0	0
103	MP103	0	0	0	22	0.65	3	0.5	1	0	0	0	1	0	0	0	0	0	1	1	0	0	0	0	0	0	0	0	0	0	0	0	0	1	0	0	0	0	0	0	0	0	0	0	0	0	0	0	0
104	MP104	0	0	1	23	0.62	2	1	1	1	1	0	0	0	1	0	0	0	1	1	0	0	0	0	1	0	0	0	0	0	0	1	1	1	0	0	1	0	0	0	0	0	0	0	0	0	0	0	0
105	MP105	0	0	0	35	0.62	7	1	0	0	0	0	0	0	0	0	0	0	0	1	0	0	0	0	0	1	0	0	0	0	0	0	0	0	0	0	0	0	0	0	0	0	0	0	0	0	0	0	0
106	MP106	0	0	0	32	0.25	6	1	0	0	0	0	1	0	0	0	0	0	1	1	0	0	0	1	0	1	0	0	0	0	0	0	1	1	0	0	0	0	0	0	0	0	0	0	0	0	0	0	0
107	MP107	0	0	1	62	0.65	5	3	1	1	1	1	0	0	0	0	1	1	1	1	0	0	0	0	1	0	0	0	0	0	0	0	0	0	0	0	0	0	0	0	0	0	0	0	0	0	0	0	0
108	MP108	0	0	0	53	0.65	3	0.5	0	0	1	1	0	0	0	0	0	0	1	1	0	0	0	0	0	0	0	0	0	0	0	0	1	1	0	0	1	1	0	0	0	0	0	0	0	0	0	0	0
109	MP109	0	0	1	25	0.51	4	0.5	0	0	1	1	1	0	0	0	0	0	1	1	0	0	0	0	0	1	0	0	0	0	0	0	1	1	0	0	1	0	0	0	0	0	0	0	0	0	1	0	0
110	MP110	0	0	1	56	0.65	2	2	0	0	1	0	0	0	0	0	0	0	1	1	0	0	0	0	1	1	0	0	0	0	0	1	1	1	0	0	0	0	0	0	0	0	0	0	0	0	0	0	0
111	MP111	0	0	0	29	0.5	7	1.5	0	0	1	0	0	0	0	0	0	0	1	1	0	0	0	0	1	1	0	0	0	0	0	1	1	1	0	0	0	0	0	0	0	0	0	0	0	0	0	0	0
112	MP112	0	0	0	28	0.92	6	2	1	1	1	0	1	0	0	0	0	0	0	1	0	0	0	0	1	1	0	0	0	0	0	1	0	1	0	0	0	0	0	0	1	0	0	0	0	0	0	0	0
113	MP113	0	0	1	18	0.19	9	2.5	1	0	1	1	0	0	1	0	1	1	1	1	0	0	1	0	1	1	1	0	0	0	0	1	1	1	0	0	0	0	0	0	0	0	0	0	1	0	0	0	0
114	MP114	0	0	0	23	0.65	2	0.5	0	0	1	0	1	0	0	0	0	0	0	1	0	0	0	0	1	1	0	0	0	0	0	1	1	1	0	0	0	0	0	0	0	0	0	0	0	0	0	0	0
115	MP115	0	0	0	60	0.65	2	0.5	1	1	0	1	0	0	0	0	0	0	1	1	0	0	0	0	0	1	0	0	0	0	0	1	1	1	0	0	0	0	0	0	0	0	0	0	0	0	0	0	0
116	MP116	0	0	1	24	0.65	9	1.25	1	1	1	0	1	0	0	0	0	0	0	0	0	0	0	0	0	0	0	0	0	0	0	0	0	0	0	0	0	0	0	0	0	0	0	0	0	0	0	0	0
117	MP117	0	0	0	19	0.86	3	0.5	1	1	1	0	0	0	0	0	0	0	1	1	0	0	0	0	1	1	0	0	0	0	0	1	1	1	0	0	0	1	0	0	0	0	0	0	0	0	0	0	0
118	MP118	0	0	1	38	0.65	6	1.5	1	0	0	1	1	0	0	0	0	0	0	0	0	0	0	0	0	0	0	0	0	0	0	0	0	0	0	0	1	0	0	0	0	0	0	0	0	0	0	0	0
119	MP119	0	0	0	44	0.72	3	0.5	1	0	0	0	1	0	0	0	0	0	0	1	0	0	0	0	1	1	0	0	0	0	0	0	1	0	0	0	1	0	0	0	0	0	0	0	0	0	0	0	0
120	MP120	0	0	0	22	0.48	7	1.5	0	0	1	0	1	0	0	0	0	0	0	1	0	0	0	0	1	1	0	0	0	0	0	1	1	1	0	0	0	0	0	0	0	0	0	0	0	0	0	0	0
121	MP121	0	0	0	24	0.65	8	1.5	1	0	1	1	1	0	0	0	0	0	1	1	0	0	0	0	1	1	0	0	0	0	0	0	1	1	0	0	0	0	0	0	0	0	0	0	0	0	0	0	0
122	MP122	0	0	1	23	0.84	4	1.5	1	0	0	1	0	1	1	0	0	0	0	0	0	0	0	0	1	1	0	0	0	0	0	0	1	1	0	0	0	0	0	0	0	0	0	0	0	0	0	0	0
123	MP123	0	0	1	23	0.58	5	0.5	1	1	0	0	1	0	0	0	0	0	0	1	0	0	0	0	0	1	0	0	0	0	0	1	1	0	0	0	0	0	0	0	0	0	0	0	1	0	0	0	1
124	MP124	0	0	0	20	0.36	2	0.75	0	0	1	1	0	0	0	0	0	0	1	1	0	0	0	0	0	1	0	0	0	0	0	1	1	0	0	0	0	1	0	0	0	0	0	0	0	0	0	0	0
125	MP125	0	0	0	21	0.71	4	2	0	1	1	0	1	0	0	0	0	0	1	1	0	0	0	0	1	1	0	0	0	0	0	1	1	0	0	0	0	1	0	0	0	0	0	0	0	0	0	0	0
126	MP126	0	0	0	26	0.65	7	2	1	0	0	1	0	1	0	0	0	0	1	1	0	0	0	0	1	1	1	0	0	0	0	1	1	0	0	0	0	0	0	0	1	0	0	0	0	0	0	0	0
127	MP127	0	0	1	23	0.47	5	1	0	0	0	1	0	0	0	0	0	0	0	0	1	0	1	0	1	1	0	0	0	0	0	0	0	0	0	0	0	0	0	0	0	0	0	0	0	0	0	0	0
128	MP128	0	0	1	30	0.65	5	1	0	1	1	1	0	0	0	0	0	1	1	1	0	0	0	0	1	1	0	0	0	0	0	1	1	1	0	0	1	0	0	0	0	0	0	0	0	0	0	0	0
129	MP129	0	0	0	22	0.65	3	1.25	1	1	1	1	0	0	0	0	0	1	1	1	0	0	0	0	0	0	0	0	0	0	0	1	1	1	0	0	0	0	0	0	0	0	0	0	0	0	0	0	0
130	MP130	0	0	0	21	0.91	3	1.5	1	1	0	1	0	0	0	0	1	1	1	1	0	0	0	0	0	1	0	0	0	0	0	0	0	0	0	0	0	0	0	0	0	0	0	0	0	0	0	0	0
131	MP131	0	0	0	53	0	3	1.5	1	1	1	1	0	0	0	0	0	0	1	1	0	0	0	0	0	1	0	0	0	0	0	1	1	1	0	0	0	1	0	0	0	0	0	0	0	0	0	0	0
132	MP132	0	0	1	55	0.2	5	1	0	1	0	1	0	1	0	0	0	0	1	1	0	0	0	0	0	1	0	0	0	0	0	1	0	1	1	0	0	0	0	0	0	0	0	0	0	0	0	0	0
133	MP133	0	0	0	37	0.65	5	0.5	1	1	0	1	0	1	0	0	0	0	0	1	0	0	0	0	1	1	0	0	0	0	0	1	1	1	0	0	0	0	0	0	0	0	0	0	0	0	0	0	0
134	MP134	0	0	0	49	0.65	2	2	0	0	0	0	0	1	0	0	0	0	1	1	0	0	0	0	0	1	0	0	0	0	0	0	0	0	0	0	0	0	0	0	0	0	0	0	0	0	0	0	0
135	MP135	0	0	0	29	0.65	4	1	1	0	0	0	0	0	0	0	0	0	0	1	0	0	0	0	1	1	0	0	0	0	0	1	0	1	0	0	0	0	0	0	0	0	0	0	0	0	0	0	1
136	MP136	0	0	1	21	0.67	2	1.25	0	0	1	0	0	1	0	0	0	0	0	1	0	0	0	0	0	0	0	0	0	0	0	0	1	1	0	0	0	0	0	0	0	0	0	0	0	0	0	0	0
137	MP137	0	0	1	19	0.65	3	1.5	0	0	0	1	0	0	0	0	0	0	1	1	0	0	0	0	0	1	0	0	0	0	0	0	1	0	0	0	0	0	0	0	0	0	0	1	0	0	0	0	0
138	MP138	0	0	1	24	0.65	3	2	0	1	1	1	0	0	0	0	0	0	1	1	0	0	0	0	1	1	0	0	0	0	0	1	1	0	0	0	0	0	0	0	1	0	0	0	0	0	0	0	0
139	MP139	0	0	0	36	0.25	6	1	1	0	1	1	0	0	0	0	0	0	1	0	0	0	0	0	1	1	0	0	0	0	0	1	1	0	0	0	1	0	0	0	0	0	0	0	1	0	0	1	0
140	MP140	0	0	0	50	0.65	2	5	0	0	1	0	0	0	0	0	1	0	1	0	0	0	0	0	1	0	0	0	0	0	0	1	1	1	0	0	0	0	0	0	0	0	0	0	0	0	0	0	0
141	MP141	0	0	0	19	0.71	3	2	0	0	0	0	0	0	0	0	0	0	0	1	0	0	0	0	1	1	0	0	0	0	0	0	0	1	0	0	1	0	0	0	1	0	0	0	0	0	0	0	0
142	MP142	0	0	0	21	0.65	3	1	1	0	1	1	0	0	0	0	0	1	1	1	0	0	0	0	0	1	0	0	0	0	0	0	1	0	0	0	1	1	0	0	0	0	0	0	0	0	0	0	0
143	MP143	0	0	1	27	0.55	4	1.25	1	0	1	0	0	0	0	0	0	0	1	1	0	0	0	0	1	1	0	0	0	0	0	0	1	1	0	0	1	0	0	0	0	0	0	0	0	0	0	0	0
144	MP144	0	0	0	39	0.52	6	1	0	0	0	0	0	0	0	0	0	0	1	1	0	0	0	0	1	1	0	0	0	0	0	1	1	0	0	0	0	0	0	0	0	0	0	0	0	0	0	0	0
145	MP145	0	0	0	30	0.58	10	1.5	1	0	0	0	0	0	0	0	0	0	1	1	0	0	0	0	1	1	0	0	0	0	0	1	1	1	0	0	0	0	0	0	0	0	0	0	0	0	1	0	0
146	MP146	0	0	1	39	0.65	7	2	0	0	0	0	0	0	0	0	0	1	1	0	0	0	0	1	0	0	1	0	0	0	0	1	1	1	0	0	0	0	0	0	0	0	0	0	0	0	0	0	0
147	MP147	0	0	0	25	0.62	4	1.5	0	0	1	0	0	0	0	0	0	0	1	1	0	0	0	0	1	0	0	0	0	0	0	1	0	1	0	0	0	0	0	0	0	0	0	0	0	0	0	0	0
148	MP148	0	0	0	39	0.62	2	0.75	1	1	0	0	0	0	0	0	0	0	1	1	0	0	0	0	1	0	0	0	0	0	0	1	0	1	0	0	0	0	0	0	0	0	0	0	0	0	0	0	0
149	MP149	0	0	1	25	0.33	3	0.5	0	0	1	0	0	0	0	0	0	1	1	0	0	0	0	0	0	1	0	0	0	0	0	1	1	0	0	1	0	1	0	0	0	0	0	0	0	0	0	0	0
150	MP150	0	0	0	19	0.65	3	1.5	0	1	1	1	0	0	0	0	0	0	1	1	0	0	0	0	0	1	0	0	0	0	0	1	1	1	0	0	0	0	0	0	0	0	0	0	0	0	0	0	0
151	MP151	0	0	0	20	0.65	3	2	0	0	0	0	0	0	0	0	0	0	1	1	0	0	0	0	1	1	0	0	0	0	0	1	1	1	1	0	0	0	0	0	0	0	0	0	0	0	0	1	0
152	MP152	0	0	1	40	0.51	1	0.5	0	1	1	1	0	0	0	0	0	0	0	1	0	0	0	0	0	1	0	0	0	0	0	1	1	1	0	0	0	0	0	0	0	0	0	0	0	0	1	0	0
153	MP153	0	0	1	37	0.65	2	1.5	1	0	0	0	0	0	0	0	0	0	1	1	0	0	0	0	1	1	0	0	0	0	0	1	1	1	0	0	0	0	0	0	1	0	0	0	0	0	0	0	0
154	MP154	0	0	1	23	0.5	6	2	1	1	0	0	0	0	0	0	0	0	1	1	0	0	0	0	1	1	0	0	0	0	0	0	1	1	0	0	1	0	0	0	0	0	0	0	0	0	0	0	0
155	MP155	0	0	0	22	0.92	4	0.5	1	0	0	1	0	0	0	0	0	0	0	1	0	0	0	0	1	1	0	0	0	0	0	0	1	1	0	0	1	0	0	0	0	0	0	0	0	0	0	0	0
156	MP156	0	0	0	31	0.19	6	0.5	1	0	0	1	0	0	0	0	0	0	1	1	0	0	0	0	0	1	0	0	0	0	0	0	1	0	0	0	1	0	0	0	0	0	0	0	0	0	0	0	0
157	MP157	0	0	0	22	0.65	11	1.25	1	0	1	1	0	0	0	0	1	1	1	1	0	0	0	0	1	1	0	0	0	0	0	0	1	1	0	0	0	0	0	0	1	0	0	0	1	0	0	0	0
158	MP158	0	0	1	30	0.65	6	0.5	0	1	0	1	0	1	0	0	1	0	1	1	0	0	0	0	1	1	0	0	0	0	0	1	1	1	0	0	0	0	0	0	1	0	0	0	0	0	0	0	0
159	MP159	0	0	1	37	0.65	8	1.25	1	0	0	1	0	0	1	0	1	0	1	0	1	1	0	0	0	1	0	1	1	1	1	1	0	0	1	1	0	1	0	0	1	0	0	0	0	0	1	0	0
160	MP160	0	0	1	39	0.86	3	1.25	0	0	1	0	0	1	0	1	0	1	0	1	1	1	1	0	0	0	1	0	0	0	1	0	0	0	1	1	1	1	1	1	0	0	1	1	1	1	1	1	1
161	MP161	0	0	1	23	0.65	9	1.25	0	1	0	1	0	0	1	0	0	1	0	0	1	0	0	1	0	1	1	0	1	0	1	1	0	1	0	0	1	0	1	1	1	1	0	0	1	1	0	0	1
162	MP162	0	0	1	52	0.72	7	0.3	1	1	1	1	0	1	0	0	0	1	0	1	0	1	1	0	0	1	0	0	1	1	0	1	0	0	1	0	0	1	1	0	0	1	0	0	1	0	0	1	1
163	MP163	0	0	1	36	0.48	7	1.25	0	0	0	1	0	1	0	0	0	0	1	0	1	1	0	0	0	0	1	0	0	0	1	1	1	1	0	1	1	1	0	1	0	1	0	1	0	1	0	0	1
164	MP164	0	0	1	42	0.65	7	1.25	1	0	1	1	0	0	0	1	1	0	1	0	0	1	1	1	1	0	1	0	0	0	0	0	1	1	0	1	0	0	0	1	1	1	1	1	1	0	0	1	1
165	MP165	0	0	1	35	0.81	4	2.25	0	1	0	0	0	1	0	0	0	0	0	0	0	0	0	0	0	0	1	0	0	0	0	0	0	1	0	1	0	1	1	0	1	0	1	1	0	0	0	0	1
166	MP166	0	0	1	59	0.7	6	1.25	0	1	0	0	0	0	0	1	0	1	0	1	1	1	1	1	0	0	0	1	1	1	0	1	0	1	0	0	1	0	1	0	0	1	0	1	1	0	1	0	1
167	MP167	0	0	1	40	0.36	9	1.25	1	0	1	1	0	0	1	1	1	0	1	1	1	0	1	0	0	1	1	0	1	1	0	1	0	1	1	0	1	1	0	1	1	1	1	1	0	1	1	1	1
168	MP168	0	0	1	41	0.71	10	1.4	0	1	1	0	0	1	0	0	0	1	0	1	0	1	0	0	0	1	1	1	0	0	1	1	0	0	0	1	1	1	0	0	1	0	1	0	1	0	1	0	1
169	MP169	0	0	1	23	0.65	10	1.25	0	0	0	1	0	0	0	0	1	0	0	1	1	0	1	0	1	1	1	0	0	0	0	1	1	0	1	1	1	0	0	1	0	0	1	0	0	0	0	1	0
170	MP170	0	0	1	56	0.47	7	0.45	1	1	1	0	0	1	0	0	1	1	0	0	1	0	1	1	1	1	0	0	1	1	0	0	1	1	1	1	1	1	0	1	0	0	0	1	1	1	0	1	0
171	MP171	0	0	1	24	0.65	7	1.25	1	0	1	0	0	1	1	0	0	0	1	1	1	1	1	0	1	1	1	0	1	0	0	0	0	0	1	0	1	0	1	1	1	1	1	0	0	0	0	1	1
172	MP172	0	0	1	41	0.65	11	1.25	1	0	1	0	0	0	0	0	1	0	1	1	0	0	0	1	0	1	1	1	0	0	1	0	1	0	1	1	1	0	1	1	0	0	0	1	1	0	0	1	1
173	LM1	0	1	1	32	0.91	5	2.5	0	0	1	1	0	0	0	0	0	1	1	0	0	0	0	1	0	0	0	0	0	0	0	1	1	0	1	0	0	0	0	0	0	0	0	0	0	0	0	0	0
174	LM2	0	1	1	33	0	5	3	0	0	1	0	0	0	1	0	0	1	1	0	0	0	0	0	0	0	1	0	0	0	0	1	0	0	0	0	0	1	0	0	1	0	0	0	0	0	0	0	0
175	LM3	0	1	1	21	0.2	9	2	1	1	0	0	0	0	0	0	0	1	1	0	0	0	0	0	0	0	1	0	0	0	0	0	0	0	0	0	0	0	0	0	0	0	0	0	0	0	0	0	0
176	LM4	0	1	0	23	0.65	6	1.25	1	1	1	0	0	0	0	0	0	0	0	0	0	0	0	0	0	0	0	0	0	0	0	0	0	0	0	0	0	0	0	0	0	0	0	0	0	0	0	0	0
177	LM5	0	1	0	32	0.65	8	0.25	0	1	0	0	0	0	0	0	0	0	1	0	0	0	0	0	0	0	0	0	0	0	0	0	0	0	0	0	0	0	0	0	0	0	0	0	0	0	0	0	0
178	LM6	0	1	1	37	0.65	6	4	1	0	1	0	0	1	0	0	0	1	0	0	0	0	0	0	0	0	1	1	0	0	1	1	0	1	0	0	0	0	0	0	0	0	0	0	0	0	0	0	0
179	LM7	0	1	0	40	0.67	6	1.5	0	0	0	0	0	0	0	0	0	0	1	0	0	0	0	0	0	0	1	0	0	0	1	1	1	1	0	0	0	0	0	0	0	0	0	0	0	0	0	0	0
180	LM8	0	1	0	65	0.65	5	1	0	0	0	0	0	0	1	0	0	1	1	1	0	0	0	1	0	0	0	0	0	0	0	0	0	0	0	0	0	0	0	0	0	0	0	0	0	0	0	0	0
181	LM9	0	1	0	22	0.65	5	0.25	1	0	1	1	0	0	0	0	0	0	1	0	0	0	0	0	0	0	0	0	0	0	0	1	0	0	0	0	0	1	0	0	0	0	0	0	0	0	0	0	0
182	LM10	0	1	1	63	0.25	7	3	1	0	0	0	0	0	0	1	0	1	1	0	0	0	0	0	0	0	1	0	0	0	0	0	0	0	0	0	0	0	0	0	0	0	0	0	0	0	0	0	0
183	LM11	0	1	0	33	0.65	8	0.5	1	1	0	1	0	0	0	0	0	1	1	0	0	0	0	0	0	0	0	0	0	0	0	0	0	0	0	0	0	0	0	0	0	0	0	0	0	0	0	0	0
184	LM12	0	1	1	56	0.71	11	5	1	1	0	0	0	0	1	0	0	0	1	0	0	0	0	1	0	0	1	0	0	0	0	0	0	0	0	0	0	0	0	0	0	0	0	0	0	0	0	0	0
185	LM13	0	1	0	53	0.65	10	5.5	1	0	1	1	0	0	0	1	0	1	1	0	0	0	0	0	1	0	1	0	0	0	0	1	1	0	0	0	0	1	0	0	0	0	0	0	0	0	1	0	0
186	LM14	0	1	1	35	0.55	9	1.5	1	0	0	0	0	0	1	0	0	1	1	1	0	0	0	0	0	0	1	0	0	0	0	1	1	0	0	0	0	0	0	0	0	0	0	0	0	0	0	0	0
187	LM15	0	1	1	27	0.52	8	0.5	0	0	0	0	0	0	0	0	0	1	1	0	0	0	0	0	0	0	0	0	0	0	0	0	0	0	0	0	0	0	0	0	0	0	0	0	0	0	0	0	0
188	LM16	0	1	1	40	0.58	4	0.25	0	0	1	0	0	0	0	1	0	0	0	0	0	0	0	1	0	0	1	0	0	0	0	0	0	0	0	0	0	0	0	0	0	0	0	0	0	0	0	0	0
189	LM17	0	1	0	22	0.65	6	0.25	0	1	0	1	0	0	0	1	0	1	0	1	0	0	0	1	0	0	0	0	0	0	0	0	0	0	0	0	0	0	0	0	0	0	0	0	0	0	1	0	0
190	LM18	0	1	0	22	0.8	5	0.5	1	1	1	0	0	0	0	0	0	0	1	0	0	1	0	0	0	0	0	0	0	0	1	1	1	1	0	0	0	0	0	0	0	0	0	0	0	0	0	0	0
191	LM19	0	1	1	20	0.65	9	0.27	1	1	0	1	0	0	1	1	0	1	1	0	0	0	0	1	0	0	0	0	0	0	0	0	0	0	0	0	0	0	0	0	0	0	0	0	0	0	0	0	0
192	LM20	0	1	0	34	0.25	12	3	0	0	0	1	0	0	0	0	0	1	1	0	0	0	0	1	0	0	1	0	0	0	0	1	0	0	0	0	0	0	0	0	1	0	0	0	0	0	0	0	0
193	LM21	0	1	0	28	0.65	12	4	1	0	1	1	0	1	0	0	0	1	1	0	0	0	0	1	1	0	0	0	0	0	1	1	0	0	0	0	0	0	0	1	0	0	0	0	0	0	0	0	0
194	LM22	0	1	0	60	0.65	8	1.25	1	1	0	1	0	0	1	0	0	1	1	1	0	0	0	1	0	0	0	0	0	0	0	0	0	0	0	0	0	0	0	0	0	0	0	0	0	0	0	0	0
195	LM23	0	1	0	19	0.74	5	1	0	1	0	0	0	0	0	0	0	1	1	0	0	0	0	1	0	0	0	0	0	0	0	1	0	0	0	0	0	1	0	0	1	0	0	0	0	0	0	0	0
196	LM24	0	1	0	21	0.65	5	1.25	1	0	0	1	0	0	1	0	0	1	1	0	0	0	0	1	0	0	0	0	0	0	0	0	0	0	0	0	0	0	0	0	0	0	0	0	0	0	0	0	0
197	LM25	0	1	1	40	0.5	9	2	0	0	1	1	0	0	0	0	0	0	1	0	0	0	0	0	1	0	1	0	0	0	1	1	1	1	0	0	1	0	0	0	0	0	0	0	0	0	0	0	0
198	LM26	0	1	1	26	0.92	7	2	0	0	1	0	0	0	0	0	0	1	1	0	0	0	0	0	0	0	1	0	0	0	1	0	0	0	0	0	0	0	0	0	0	0	0	0	0	0	0	0	0
199	LM27	0	1	1	35	0.19	7	3	1	1	0	1	0	1	0	0	0	1	1	1	0	0	0	0	0	0	0	0	0	1	0	0	0	0	0	0	0	0	0	0	0	0	0	0	0	0	0	0	0
200	LM28	0	1	1	30	0.65	6	4	1	0	0	0	0	1	1	1	0	1	0	0	0	0	0	0	0	0	1	0	0	0	1	1	0	0	0	0	0	0	0	0	0	0	0	0	0	0	0	0	0
201	LM29	0	1	1	19	0.65	5	0.5	1	0	1	1	0	0	1	0	0	1	0	0	0	0	0	1	0	0	0	0	0	0	1	0	0	0	0	0	0	0	0	0	0	0	0	0	0	0	0	0	0
202	LM30	0	1	1	32	0.65	8	5	0	1	0	0	0	0	1	0	0	1	1	0	0	0	0	1	0	0	1	0	0	0	0	1	0	0	0	0	0	0	0	0	0	0	0	0	0	0	0	0	0
203	LM31	0	1	0	55	0.86	9	1	1	0	1	1	0	0	0	0	0	0	1	0	0	0	0	0	0	0	1	0	0	0	0	0	0	0	0	0	0	0	0	0	0	0	0	0	0	0	0	0	0
204	LM32	0	1	0	31	0.65	3	0.22	1	0	1	1	0	0	1	0	0	1	1	0	0	0	0	1	0	0	0	0	0	0	0	1	0	0	0	0	0	0	0	0	0	0	0	0	0	0	0	0	0
205	LM33	0	1	1	22	0.72	6	0.35	0	0	1	1	0	0	0	0	0	1	1	0	0	0	0	0	0	0	1	0	0	0	0	0	0	0	0	0	0	0	0	0	0	0	0	0	0	0	0	0	0
206	LM34	0	1	0	22	0.6	10	0.56	0	0	0	1	0	0	0	0	0	1	0	0	0	0	0	0	0	0	1	0	0	0	0	1	1	0	1	0	0	0	0	0	1	0	0	0	0	0	0	0	0
207	LM35	0	1	0	42	0.65	7	1	1	0	0	1	0	0	1	0	0	1	1	0	0	0	0	0	0	0	0	0	0	0	0	1	1	0	0	0	0	0	0	0	0	0	0	0	0	0	0	0	0
208	LM36	0	1	0	29	0.93	9	0.2	0	0	0	0	0	0	0	0	0	1	1	0	0	0	0	0	0	0	0	0	0	0	0	1	0	1	0	0	0	0	0	0	1	0	0	0	0	0	0	0	0
209	LM37	0	1	1	27	0.58	9	1.5	0	0	1	0	0	0	1	0	0	1	1	0	0	0	0	0	0	0	1	0	0	0	0	1	1	0	0	0	0	0	0	0	1	0	0	0	0	0	0	0	0
210	LM38	0	1	1	32	0.36	8	1.25	1	0	1	0	0	0	0	0	0	0	0	0	0	0	0	0	0	0	0	0	0	0	0	0	0	0	0	0	0	0	0	0	0	0	0	0	0	0	0	0	0
211	LM39	0	1	1	23	0.72	8	1.25	0	0	0	0	0	0	0	0	0	0	0	0	0	0	0	0	0	0	0	0	0	0	0	0	0	0	0	0	0	0	0	0	0	0	0	0	0	0	0	0	0
212	LM40	0	1	0	22	0.65	8	0.5	1	1	1	1	0	0	0	0	0	0	1	0	0	0	0	0	0	0	0	0	0	0	0	1	1	0	0	0	0	1	0	0	1	0	0	0	0	0	0	0	0
213	LM41	0	1	1	30	0.65	4	1	1	0	1	0	0	0	0	0	0	1	1	0	0	0	0	0	0	0	0	0	0	0	0	1	0	1	0	0	0	0	0	0	1	0	0	0	0	0	0	0	1
214	LM42	0	1	1	37	0.65	7	2	1	1	0	0	0	0	0	0	0	1	1	0	0	0	0	0	1	0	1	0	0	0	0	1	0	0	0	0	0	0	0	0	0	0	0	0	0	0	0	0	0
215	LM43	0	1	1	29	0.5	8	3.37	0	1	1	1	0	1	0	0	0	1	1	0	0	0	0	0	0	0	1	0	0	1	1	1	1	1	0	0	0	0	0	0	1	0	0	0	1	0	0	0	0
216	LM44	0	1	1	18	0.93	7	5.82	1	0	0	0	0	0	0	0	0	1	1	0	0	0	0	0	0	0	0	0	0	0	0	1	1	1	0	0	0	0	0	0	0	0	0	0	0	0	0	0	0
217	LM45	0	1	1	33	0	6	1.42	1	1	0	1	0	0	0	0	0	0	1	0	0	0	0	0	0	0	1	0	0	0	0	1	1	1	0	0	0	0	0	0	0	0	0	0	0	0	0	0	0
218	LM46	0	1	1	19	0.2	8	1.75	0	0	1	1	0	0	1	0	0	1	1	0	0	0	0	0	0	0	1	0	0	0	0	1	0	0	0	1	0	0	0	0	0	0	0	0	0	0	0	0	0
219	LM47	0	1	1	45	0.65	7	2.45	0	1	1	0	0	0	0	0	0	0	1	0	0	0	0	0	0	0	1	0	0	0	0	0	0	0	0	0	0	0	0	0	0	0	0	0	0	0	0	0	0
220	LM48	0	1	0	21	0.83	7	5.7	1	1	0	1	0	0	0	0	0	1	1	0	0	0	0	0	0	0	1	0	0	0	0	0	1	1	0	0	0	0	0	0	0	0	0	0	0	0	0	0	0
221	LM49	0	1	1	45	0.65	9	1.15	0	0	0	1	0	0	0	0	0	0	0	0	0	0	0	0	0	0	0	0	0	0	0	0	0	0	0	0	0	0	0	0	0	0	0	0	0	0	0	0	0
222	LM50	0	1	1	18	0.67	10	5.99	0	1	1	1	0	0	1	0	0	1	1	0	0	0	0	0	0	0	0	0	0	0	0	1	1	1	0	1	0	1	0	0	0	0	0	0	0	0	0	0	0
223	LM51	0	1	0	23	0.65	4	2.83	0	0	1	0	0	0	0	0	0	1	1	0	0	0	0	0	0	0	0	0	0	0	0	1	0	1	0	0	0	0	0	0	0	0	0	0	0	0	0	0	0
224	LM52	0	1	0	34	0.65	7	1.26	0	0	0	1	0	0	0	0	0	1	1	1	0	0	0	0	0	0	0	0	0	0	0	0	0	0	0	0	0	0	0	0	0	0	0	0	0	0	0	0	0
225	LM53	0	1	0	26	0.25	7	3.13	0	1	0	0	0	0	1	0	0	1	1	0	0	0	0	1	1	0	1	0	0	0	0	1	1	0	0	1	0	0	0	0	0	0	0	0	0	0	0	0	0
226	LM54	0	1	1	55	0.65	3	4.25	0	0	0	1	0	1	0	1	0	1	1	0	0	0	0	1	1	0	0	0	0	0	1	0	1	0	0	0	0	0	0	0	0	0	0	0	0	0	0	0	0
227	LM55	0	1	0	24	0.71	4	1.77	1	1	0	1	0	0	1	0	0	1	1	0	0	0	0	0	0	0	0	0	0	0	0	1	1	1	0	0	0	0	0	0	0	0	0	0	0	0	0	0	0
228	LM56	0	1	1	32	0.65	8	0.61	0	0	0	1	0	0	0	0	0	0	0	0	0	0	0	0	0	0	0	0	0	0	0	0	0	0	0	0	0	0	0	0	0	0	0	0	0	0	0	0	0
229	LM57	0	1	0	42	0.55	9	2	1	0	0	0	0	0	1	0	0	1	1	1	0	0	0	1	1	0	1	0	0	0	0	1	0	0	0	1	0	1	0	0	0	0	0	0	0	0	0	0	0
230	LM58	0	1	0	30	0	7	1.25	1	1	1	0	0	0	0	0	0	1	1	0	0	0	0	0	0	0	0	0	0	0	0	0	0	0	0	0	0	0	0	0	0	0	0	0	0	0	0	0	0
231	LM59	0	1	0	29	0.58	7	1.25	1	1	1	1	0	0	1	0	0	1	1	0	0	0	0	1	0	0	1	0	0	0	0	0	0	1	0	0	0	0	0	0	0	0	0	0	0	0	0	0	0
232	LM60	0	1	1	20	0.65	5	0.5	0	1	0	0	0	0	0	0	0	1	1	0	0	0	0	1	0	0	0	0	0	0	0	1	1	1	0	0	0	0	0	0	1	0	0	0	0	0	0	0	0
233	LM61	0	1	0	26	0.8	6	1.25	1	0	0	0	0	1	0	0	0	1	1	0	0	0	0	0	0	0	0	0	0	0	0	1	1	1	0	0	0	0	0	0	0	0	0	0	1	0	0	0	0
234	LM62	0	1	0	40	0.79	9	1.25	1	0	0	1	0	0	0	0	0	1	1	0	0	0	0	1	0	0	1	0	0	0	0	0	1	1	0	0	0	0	0	0	0	0	0	0	0	0	0	0	0
235	LM63	0	1	0	45	0.25	6	1.25	0	1	1	0	0	0	1	0	0	1	1	0	0	0	0	1	1	0	0	0	0	0	0	1	1	1	0	0	0	0	0	0	0	0	0	0	0	0	0	0	0
236	LM64	0	1	1	31	0.4	5	1.25	1	0	1	1	0	0	1	0	0	1	1	0	0	0	0	1	0	0	0	0	0	0	0	0	1	0	1	1	0	0	0	0	0	0	0	0	0	0	0	0	0
237	LM65	0	1	1	22	0.65	5	1.25	0	0	0	1	0	0	0	0	0	1	1	0	0	0	0	1	0	0	1	0	0	0	0	0	1	1	1	0	0	0	0	0	0	0	0	0	0	0	0	0	0
238	LM66	0	1	1	20	0.51	4	1.25	0	1	1	0	0	0	1	0	0	1	1	0	0	0	0	1	0	0	1	0	0	0	0	1	1	1	0	0	0	0	0	0	0	0	0	0	0	0	0	0	0
239	LM67	0	1	1	45	0.81	5	1.25	1	0	0	0	0	0	1	0	0	1	1	0	0	0	0	1	0	0	0	0	0	0	0	0	0	1	0	0	0	0	0	0	0	0	0	0	0	0	0	0	0
240	LM68	0	1	1	23	0.5	5	1.25	1	1	0	0	0	1	0	0	1	1	1	0	0	0	0	1	1	0	1	0	0	0	0	0	1	1	0	0	0	0	0	0	0	0	0	0	0	0	0	0	0
241	LM69	0	1	1	37	0.67	6	1.25	0	1	0	1	0	1	1	0	0	1	1	0	0	0	0	1	0	0	0	0	0	0	1	1	0	1	0	0	0	0	0	0	0	0	0	0	0	0	0	0	0
242	LM70	0	1	1	20	0.36	9	1.25	0	1	1	1	0	0	0	0	0	1	1	0	0	0	0	1	0	0	1	0	0	0	0	1	0	0	0	0	0	0	0	0	0	0	0	0	0	0	0	0	0
243	LM71	0	1	1	25	0.65	4	1.25	1	0	1	1	0	0	1	0	0	1	1	0	0	0	0	0	0	0	0	0	0	0	0	1	0	1	0	0	0	0	0	0	0	0	0	0	0	0	0	0	0
244	LM72	0	1	1	39	0.54	4	1	0	1	0	0	0	0	1	0	0	1	1	0	0	0	0	0	1	0	0	0	0	0	0	1	1	1	0	0	0	0	0	0	0	0	0	0	0	0	0	0	0
245	LM73	0	1	1	40	0.65	7	1.25	1	0	0	1	0	1	0	0	0	0	1	0	0	0	0	1	1	0	1	0	0	0	0	0	1	1	0	0	0	0	0	0	0	0	0	0	0	0	0	0	0
246	LM74	0	1	1	20	0.86	4	1.25	1	0	1	0	0	1	0	0	0	1	1	0	0	0	0	1	0	0	0	0	0	0	0	1	1	1	0	0	0	0	0	0	0	0	0	0	0	0	0	0	0
247	LM75	0	1	0	18	0.65	7	1.25	0	0	1	1	0	0	0	0	0	1	1	0	0	0	0	0	0	0	0	0	0	0	0	1	1	0	0	0	0	0	0	0	0	0	0	0	0	0	0	0	0
248	LM76	0	1	1	57	0.72	7	1.25	0	0	0	1	0	1	1	0	0	1	1	0	0	0	0	1	0	0	0	0	0	1	1	0	1	0	1	0	0	0	0	0	0	0	0	0	0	0	1	0	0
249	LM77	0	1	0	19	0.48	11	1.25	1	0	0	0	0	0	1	0	0	0	1	0	0	0	0	1	0	0	0	0	0	0	0	0	1	1	0	0	0	0	0	0	0	0	0	0	0	0	0	0	0
250	LM78	0	1	0	20	0.65	6	1.25	0	1	1	1	0	0	1	0	0	1	1	0	0	0	0	1	0	0	0	0	0	0	0	0	1	0	0	0	0	0	0	0	0	0	0	0	0	0	0	0	0
251	LM79	0	1	0	25	0.93	6	1.25	1	0	0	1	0	1	0	0	0	1	1	0	0	0	0	1	1	0	1	0	0	0	1	1	1	0	0	0	0	0	0	0	0	0	0	0	1	0	0	0	0
252	LM80	0	1	1	51	0.58	10	2.5	1	0	1	0	0	0	0	0	0	0	0	0	0	0	0	0	0	0	0	0	0	0	0	0	1	1	0	0	0	0	0	0	0	0	0	0	1	0	0	0	0
253	LM81	0	1	0	38	0.36	6	1.25	0	1	1	0	0	0	0	0	0	1	1	0	0	0	0	1	0	0	0	0	0	0	0	0	0	0	0	0	0	0	0	0	0	0	0	0	1	0	0	0	0
254	LM82	0	1	1	28	0.72	5	1	0	0	1	1	0	0	0	0	0	1	1	0	0	0	0	0	0	0	0	0	0	0	0	1	1	1	1	0	0	0	0	0	0	0	0	0	0	0	0	0	0
255	LM83	0	1	0	31	0.65	8	1	1	1	0	0	0	0	0	0	0	1	1	0	0	0	0	1	1	0	0	0	0	0	0	0	1	1	0	0	0	0	0	0	0	0	0	0	0	0	0	0	0
256	LM84	0	1	0	19	0.65	5	5	0	0	1	1	0	0	0	0	1	1	1	0	0	0	0	0	0	0	1	0	0	0	0	0	1	0	0	0	0	0	0	0	0	0	0	0	1	0	0	0	0
257	LM85	0	1	0	28	0.65	6	2	0	1	0	0	0	0	1	1	1	1	1	0	0	0	0	1	0	0	1	0	0	0	0	0	0	0	1	0	0	0	0	0	0	0	0	0	0	0	0	0	0
258	LM86	0	1	1	43	0.5	5	0.5	1	0	0	1	0	0	1	1	0	1	1	0	0	0	0	1	0	0	0	0	0	0	0	0	1	0	1	0	0	0	0	0	0	0	0	0	0	0	0	0	0
259	LM87	0	1	1	60	0.93	13	0.5	1	1	0	0	0	0	0	0	0	1	1	0	0	0	0	0	0	0	1	0	0	0	0	0	0	0	1	0	0	0	0	0	0	0	0	0	0	0	0	0	0
260	LM88	0	1	1	43	0	12	2	0	0	0	1	0	0	0	0	0	0	0	0	0	0	0	0	0	0	0	0	0	0	0	0	1	1	0	0	0	0	0	0	0	0	0	0	0	0	0	0	0
261	LM89	0	1	0	35	0.2	8	1.5	0	1	1	1	0	0	1	1	1	1	1	0	0	1	0	1	1	0	1	0	0	0	0	0	0	1	0	0	0	0	0	0	0	0	0	0	1	0	0	0	0
262	LM90	0	1	1	40	0.65	11	2	1	0	0	0	0	0	0	0	0	0	1	0	0	0	0	0	0	0	1	0	0	0	0	0	0	1	1	0	0	0	0	0	0	0	0	0	0	0	0	0	0
263	LM91	0	1	1	31	0.83	7	2.5	0	1	0	1	0	0	0	0	0	1	1	0	0	0	0	0	0	0	1	0	0	0	1	0	0	1	0	0	0	0	0	0	0	0	0	0	0	0	0	0	0
264	LM92	0	1	1	32	0.65	5	0.5	0	0	0	1	0	0	0	0	0	1	1	0	0	0	0	0	0	0	1	0	0	0	0	0	0	1	0	0	0	0	0	0	0	0	0	0	0	0	0	0	0
265	LM93	0	1	1	38	0.67	4	1.5	1	1	0	1	0	0	1	1	0	1	1	0	0	0	0	1	0	0	1	0	0	0	1	1	1	1	0	0	0	0	0	0	0	0	0	0	1	0	0	0	0
266	LM94	0	1	1	32	0.65	7	1.25	0	0	1	1	0	1	1	1	0	1	1	1	0	1	0	0	0	0	1	0	0	0	0	0	1	1	1	0	0	0	0	0	0	0	0	0	0	0	0	0	0
267	LM95	0	1	1	18	0.65	7	1.5	1	0	1	0	0	0	1	0	0	1	1	0	0	0	0	0	1	1	1	0	0	0	0	0	0	1	0	0	0	0	0	0	0	0	0	0	1	0	0	0	0
268	LM96	0	1	0	36	0.25	9	1	1	0	0	0	0	0	0	0	0	1	1	0	0	0	0	0	0	0	1	0	0	0	0	0	0	1	0	0	0	0	0	0	0	0	0	0	0	0	0	0	0
269	LM97	0	1	0	20	0.65	8	0.5	1	0	1	1	0	0	0	0	0	1	1	0	0	0	0	1	0	0	0	0	0	0	0	0	0	1	1	0	0	0	0	0	0	0	0	0	1	0	0	0	0
270	LM98	0	1	1	40	0.71	6	2.5	1	1	0	1	0	0	0	0	0	0	0	0	0	0	0	0	0	0	0	0	0	0	0	1	0	0	0	0	0	0	0	0	0	0	0	0	0	0	0	0	0
271	LM99	0	1	0	21	0.65	7	0.5	1	0	1	0	0	0	0	0	0	1	1	0	0	0	0	0	0	0	0	0	0	0	0	1	1	0	0	1	0	0	0	0	0	0	0	0	0	0	0	0	0
272	LM100	0	1	0	18	0.55	10	0.5	1	0	0	0	0	0	0	0	0	1	1	0	0	0	0	0	0	0	0	0	0	0	0	0	1	0	0	0	0	0	0	0	0	0	0	0	0	0	0	0	0
273	LM101	0	1	0	40	0	12	0.5	0	1	0	0	0	0	0	0	0	1	1	1	0	0	0	1	0	0	0	0	0	0	0	0	1	1	0	0	0	0	0	0	0	0	0	0	0	0	0	0	0
274	LM102	0	1	0	25	0.58	6	1.5	0	0	0	1	0	0	0	0	0	1	1	1	0	0	0	1	0	0	1	0	0	0	0	1	0	1	0	0	0	0	0	0	0	0	0	0	0	0	0	0	0
275	LM103	0	1	0	40	0.65	7	0.5	1	1	0	1	0	0	0	0	0	1	1	0	0	0	0	1	0	0	1	0	0	0	0	0	1	0	0	0	0	0	0	0	0	0	0	0	0	0	0	0	0
276	LM104	0	1	0	32	0.8	7	1	0	1	0	0	0	0	0	0	1	1	1	1	0	0	0	1	0	0	0	0	0	0	0	0	1	1	0	0	0	0	0	0	0	0	0	0	0	0	0	0	0
277	LM105	0	1	1	27	0.79	4	0.5	0	1	1	0	0	0	0	0	0	1	1	0	0	0	0	0	0	0	0	0	0	0	0	0	0	1	0	0	0	0	0	0	0	0	0	0	0	0	0	0	0
278	LM106	0	1	0	29	0.25	6	1.5	1	0	0	1	0	0	1	0	0	1	1	0	0	0	0	1	0	0	1	0	0	0	0	0	1	1	1	0	0	0	0	0	0	0	0	0	0	0	0	0	0
279	LM107	0	1	0	33	0.4	7	1	0	0	0	1	0	1	1	0	0	1	1	1	0	0	0	1	0	0	1	0	0	0	0	0	0	0	0	0	0	0	0	0	0	1	0	0	0	0	0	0	0
280	LM108	0	1	0	26	0.65	5	1	0	0	1	0	0	0	1	1	0	1	1	1	0	0	0	1	0	0	1	0	0	0	0	0	0	1	1	0	0	0	0	0	1	0	0	0	0	0	0	0	0
281	LM109	0	1	1	27	0.51	6	1.5	1	0	1	1	0	0	1	0	0	1	1	0	0	0	0	1	0	0	0	0	0	0	1	0	0	1	0	1	0	0	0	0	0	0	0	0	0	0	0	0	0
282	LM110	0	1	0	18	0.81	6	0.5	1	1	0	0	0	0	1	0	0	1	1	0	0	0	0	0	0	0	1	0	0	0	0	1	1	1	0	0	0	0	0	0	0	0	0	0	0	0	0	0	0
283	LM111	0	1	0	29	0.5	7	3	0	1	1	1	0	0	0	0	0	1	1	0	0	0	0	0	0	0	1	0	0	0	0	1	1	1	0	0	0	0	0	0	0	0	0	0	0	0	0	0	0
284	LM112	0	1	0	33	0.65	5	3	1	1	0	1	0	0	0	0	0	1	1	1	0	0	0	1	1	1	1	0	0	0	0	0	1	1	1	0	1	0	0	0	0	0	0	0	0	0	0	0	1
285	LM113	0	1	0	25	0.36	6	2	1	0	1	0	0	0	0	0	0	1	1	0	0	0	0	0	0	0	1	0	0	0	0	1	1	1	0	0	0	0	0	0	0	0	0	0	0	0	0	0	0
286	LM114	0	1	1	19	0.65	8	1.25	0	0	1	1	0	0	1	0	0	1	1	0	0	0	0	1	1	0	1	0	0	0	0	1	1	1	0	0	0	0	0	0	0	0	0	0	0	0	0	0	0
287	LM115	0	1	0	20	0.54	8	0.5	0	1	1	0	0	1	0	0	0	1	1	0	0	0	0	0	1	0	0	0	0	0	0	0	1	1	1	0	0	0	0	0	0	0	0	0	0	0	0	0	0
288	LM116	0	1	0	26	0.65	5	0.5	0	0	0	1	0	0	0	0	0	1	1	0	0	0	0	0	0	0	0	0	1	1	0	0	1	1	1	0	0	0	0	0	0	0	0	0	0	0	0	0	0
289	LM117	0	1	0	25	0.86	7	1	0	0	0	0	0	0	1	0	0	1	1	0	0	0	0	0	0	0	0	0	0	0	0	0	1	0	1	0	1	0	0	0	0	0	0	0	0	0	0	0	0
290	LM118	0	1	1	25	0.65	5	0.5	0	1	0	0	0	0	1	0	0	1	1	0	0	0	0	1	0	0	0	0	0	0	0	1	1	1	0	0	0	0	0	0	0	0	0	0	0	0	0	0	0
291	LM119	0	1	0	21	0.72	6	2	0	1	0	1	0	0	1	0	0	1	1	1	0	0	0	0	1	1	1	0	0	0	0	0	1	0	0	1	0	0	0	0	0	0	0	0	1	0	1	0	0
292	LM120	0	1	0	25	0.48	8	1	0	1	1	0	0	0	0	0	0	1	1	0	0	0	0	1	0	0	1	0	0	0	0	1	1	0	0	0	0	0	0	0	0	0	0	0	0	0	0	0	0
293	LM121	0	1	0	35	0.65	8	1	1	0	0	1	0	0	0	0	0	1	1	0	0	0	0	1	0	0	1	0	0	0	0	0	1	1	0	0	0	0	0	0	0	0	0	0	0	0	0	0	1
294	LM122	0	1	0	19	0.93	4	1	1	0	0	1	0	0	0	0	0	1	1	0	0	0	0	0	0	0	0	0	0	0	0	0	0	1	1	0	0	0	0	0	0	0	0	0	0	0	1	0	0
295	LM123	0	1	0	26	0.58	5	2	1	1	1	1	0	1	0	1	1	1	1	1	0	0	0	1	0	0	1	0	0	0	0	1	1	1	0	0	1	0	0	0	0	0	0	0	0	0	0	0	0
296	LM124	0	1	0	21	0.36	4	0.5	0	0	1	0	0	0	0	0	0	0	0	0	0	0	0	0	0	0	0	0	0	0	1	0	1	1	0	0	0	0	0	0	0	0	0	0	0	0	0	0	1
297	LM125	0	1	1	36	0.72	9	1.5	1	0	0	1	0	0	0	0	0	1	1	0	0	0	0	0	0	0	0	0	0	0	0	1	1	1	0	0	0	0	0	0	1	0	0	0	0	0	0	0	0
298	LM126	0	1	0	32	0.65	6	0.5	0	1	1	1	0	0	1	1	1	1	1	0	0	0	0	1	0	0	1	0	0	0	0	1	1	1	0	0	0	0	0	0	1	0	0	0	0	0	0	0	0
299	LM127	0	1	0	30	0.65	6	0.5	1	1	0	0	0	0	0	0	0	1	1	0	0	0	0	0	0	0	0	0	0	0	0	1	1	0	1	0	0	0	0	0	0	0	0	0	0	0	0	0	0
300	LM128	0	1	0	27	0.65	4	0.5	0	1	1	0	0	0	0	0	0	0	0	0	0	0	0	0	0	0	0	0	0	0	1	0	1	0	1	0	0	0	0	0	0	0	0	0	1	0	0	0	0
301	LM129	0	1	0	24	0.5	9	0.5	0	1	1	1	0	0	0	0	0	1	1	0	0	0	0	0	0	0	1	0	0	0	0	0	1	0	1	0	1	0	0	0	0	0	0	0	0	0	0	0	0
302	LM130	0	1	1	40	0.93	6	2.5	1	0	0	1	0	0	0	0	0	0	1	0	0	0	0	0	0	0	1	0	0	0	1	1	0	0	1	0	0	0	0	0	0	0	0	0	1	0	1	0	0
303	LM131	0	1	1	48	0	13	1.25	1	0	1	1	0	0	0	0	0	1	1	0	0	0	0	0	0	0	1	0	0	0	0	0	1	1	1	0	0	0	0	0	0	0	0	0	0	0	0	0	0
304	LM132	0	1	0	21	0.2	13	0.5	1	0	1	1	0	0	0	0	0	1	1	0	0	0	0	0	0	0	0	0	0	0	0	0	0	1	0	0	0	0	0	0	0	0	0	0	0	0	0	0	0
305	LM133	0	1	1	42	0.65	6	1.25	1	1	1	1	0	0	0	0	0	1	1	0	0	0	0	0	0	0	1	0	0	0	0	1	1	0	0	0	0	0	0	0	0	0	0	0	0	0	0	0	0
306	LM134	0	1	0	35	0.83	6	0.5	0	0	0	1	0	0	0	0	0	1	1	0	0	0	0	0	0	0	0	0	0	0	0	0	1	1	0	0	0	0	0	0	0	0	0	0	0	0	0	0	0
307	LM135	0	1	0	23	0.65	4	1	1	0	0	1	0	0	0	0	0	1	1	0	0	0	0	1	0	0	0	0	0	0	0	1	0	0	0	0	0	0	0	0	1	0	0	0	1	0	0	0	0
308	LM136	0	1	1	19	0.67	5	0.5	1	1	1	1	0	0	0	0	0	0	1	0	0	0	0	0	0	0	1	0	0	0	0	1	1	0	0	0	0	0	0	0	1	0	0	0	0	0	0	0	0
309	LM137	0	1	0	24	0.65	5	1	1	1	1	1	0	0	0	0	1	1	1	0	0	0	0	0	0	0	1	0	0	0	0	1	0	0	0	0	0	0	0	0	0	0	0	0	0	0	0	0	1
310	LM138	0	1	0	23	0.96	6	0.5	1	1	1	1	0	0	0	0	0	1	1	0	0	0	0	0	0	0	1	0	0	0	0	1	0	1	0	0	0	0	0	0	0	0	0	0	0	0	0	0	0
311	LM139	0	1	0	32	0.25	7	1	0	1	0	0	0	0	1	0	0	1	1	0	0	0	0	0	0	0	0	0	0	0	0	0	1	0	0	0	0	0	0	0	1	0	0	0	0	0	0	0	0
312	LM140	0	1	1	34	0.65	6	1	1	1	0	1	0	0	0	0	0	1	1	0	0	0	0	0	0	0	0	0	0	0	0	1	1	1	1	0	0	0	0	0	1	0	0	0	0	0	0	0	0
313	LM141	0	1	0	24	0.71	5	1	1	0	1	1	0	0	0	0	0	1	1	0	0	0	0	0	0	0	0	0	0	0	0	0	1	1	0	0	0	0	0	0	0	0	0	0	0	0	0	0	0
314	LM142	0	1	1	34	0.65	8	0.5	0	1	1	0	0	0	0	0	0	1	1	0	0	0	0	0	0	0	1	0	0	0	0	0	1	1	1	0	0	0	0	0	0	0	0	0	0	0	0	0	0
315	LM143	0	1	0	19	0.55	7	0.5	0	0	1	1	0	0	0	0	0	1	1	0	0	0	0	1	0	0	1	0	0	0	0	1	0	0	0	0	0	1	0	0	1	0	0	0	0	0	0	0	0
316	LM144	0	1	1	42	0	7	2.5	1	1	1	0	0	0	1	1	0	0	1	1	0	1	1	1	0	0	0	1	1	1	0	1	0	0	1	1	0	0	1	0	0	1	1	1	0	0	0	0	0
317	LM145	0	1	1	40	0.58	8	4.25	1	0	1	0	1	0	0	0	0	1	0	1	1	1	1	1	1	1	0	0	1	0	0	0	1	1	0	0	0	1	1	0	1	0	0	1	0	1	1	1	0
318	LM146	0	1	1	53	0.65	13	2.8	0	1	1	1	1	1	0	0	0	0	1	0	0	0	0	1	1	0	1	1	1	1	0	0	0	0	1	1	0	1	0	1	1	1	1	0	1	0	1	0	0
319	LM147	0	1	1	42	0.8	8	1.4	1	1	0	1	0	1	1	0	1	1	0	0	1	0	0	0	0	0	0	0	0	1	1	0	1	0	0	1	1	0	0	0	1	0	0	0	0	1	1	0	1
320	LM148	0	1	1	53	0.79	7	3.4	1	1	0	0	1	1	1	1	1	0	0	1	1	1	0	0	1	0	1	0	1	1	0	0	0	1	1	1	1	1	0	0	1	0	0	0	1	0	1	1	0
321	LM149	0	1	1	54	0.25	6	0.5	1	0	1	0	0	1	1	0	1	0	1	0	0	1	0	0	0	0	0	1	0	1	0	0	0	0	0	0	0	0	0	1	0	1	1	0	0	0	0	1	1
322	LM150	0	1	1	30	0.65	6	3.75	1	0	0	1	0	1	1	1	1	0	0	0	0	0	0	0	0	1	1	1	1	1	1	0	0	0	0	1	0	0	1	0	1	0	0	0	1	0	0	0	1
323	LM151	0	1	1	57	0.65	6	1.7	0	0	1	0	1	0	1	1	1	0	0	1	1	0	0	1	0	0	0	1	1	1	1	1	0	0	1	1	0	0	0	0	1	0	1	1	0	1	1	0	0
324	LM152	0	1	1	59	0.51	10	3	0	1	1	1	1	1	1	1	0	0	1	0	1	1	1	0	0	1	1	0	0	1	1	1	0	1	1	0	1	1	0	0	1	0	0	0	1	1	1	0	0
325	LM153	0	1	1	67	0.81	9	2.7	0	1	1	0	0	1	1	0	1	1	1	1	1	1	0	1	0	1	0	0	0	1	0	1	1	0	1	1	1	1	0	0	0	1	0	1	1	1	1	0	0
326	LM154	0	1	0	36	0.5	7	1.55	0	1	0	1	0	0	0	0	1	0	0	1	1	1	0	1	0	0	0	0	1	0	1	1	0	1	0	0	0	1	0	0	1	1	0	0	0	0	0	1	1
327	MPG1	0	0	1	44	0.67	8	0.25	1	0	0	0	0	0	0	0	0	1	0	0	1	1	1	1	0	0	1	0	0	0	0	0	1	0	0	0	1	1	1	1	1	1	0	0	1	0	1	0	1
328	MPG2	0	0	0	52	0.36	7	1.25	0	0	0	0	0	1	0	1	1	1	0	1	0	1	0	0	1	1	0	1	1	0	1	0	1	0	1	1	0	0	1	0	1	0	1	0	1	1	0	0	1
329	MPG3	0	0	1	56	0.65	10	1.6	0	0	0	0	1	0	0	0	0	0	1	1	0	1	1	1	1	0	1	1	1	0	1	0	0	1	0	1	0	1	1	0	0	0	1	0	0	1	0	1	1
330	MPG4	0	0	1	55	0.54	7	0.3	0	0	0	0	0	1	1	0	0	1	0	1	0	1	1	1	1	0	1	0	1	1	1	1	1	0	0	0	0	0	0	1	1	0	0	1	0	0	0	1	0
331	MPG5	0	1	1	50	0.65	7	0.6	0	1	0	1	1	1	0	0	1	0	1	0	0	1	0	1	1	1	1	1	0	0	1	0	1	1	1	1	0	0	0	1	0	0	0	1	0	1	0	1	0
332	MPG6	0	1	1	55	0.86	9	3.55	1	0	0	0	1	0	0	0	0	0	1	0	1	1	1	0	1	0	1	0	1	0	1	1	1	0	0	0	0	0	0	0	1	0	0	0	0	0	0	0	1
333	MPG7	0	1	1	53	0.65	8	7	1	1	0	1	0	0	0	1	1	0	1	0	0	0	1	0	0	0	1	1	1	1	0	0	0	0	0	1	0	0	0	1	1	0	1	0	0	0	1	0	0
334	MPG8	0	1	1	30	0.72	9	4	0	0	1	0	1	1	1	1	0	0	1	0	1	1	0	0	0	1	0	1	0	0	0	1	0	1	0	1	1	1	1	1	0	0	0	1	0	1	1	0	1
335	MPG9	0	1	1	65	0.43	6	3.5	1	1	1	1	0	1	0	0	1	0	0	0	0	0	0	1	0	1	1	1	1	0	1	1	1	1	1	0	1	0	1	1	1	1	1	1	1	1	1	0	0
336	MPG10	1	0	1	58	0.7	7	3.5	0	0	0	1	0	0	1	1	0	0	1	1	0	0	1	1	1	0	0	1	1	0	0	0	0	1	1	0	0	0	1	1	0	0	1	1	0	1	1	1	0
337	MPG11	1	0	1	79	0.82	5	1.38	1	0	1	0	1	0	0	0	1	1	0	0	0	0	1	0	1	1	0	1	0	0	0	1	0	0	1	0	0	0	0	0	0	1	0	0	1	1	0	1	1
338	MPG12	1	0	1	65	0.3	10	5.5	1	0	0	0	1	0	1	1	1	1	1	1	0	1	1	1	1	0	1	0	1	0	0	0	0	1	1	0	0	0	1	1	0	1	0	1	1	0	1	1	0
339	MPG13	1	0	1	54	0.42	7	2.7	0	0	1	0	0	1	1	0	0	0	1	0	0	0	0	1	0	0	1	1	0	1	0	1	1	1	1	0	0	1	0	0	1	1	0	0	1	1	1	1	0
340	MPG14	1	0	1	38	0.75	7	4.5	1	0	1	1	1	1	1	0	0	0	0	1	1	1	0	1	1	0	0	0	0	0	0	0	1	0	0	0	0	1	0	0	1	0	0	1	0	1	1	1	0
341	MPG15	1	0	0	37	0.5898	6	1.1	0	1	0	0	0	0	1	0	0	1	1	1	1	1	0	0	0	1	1	0	1	0	1	1	1	0	1	0	0	1	1	0	0	1	0	1	1	0	0	0	0
342	MPG16	1	0	0	54	0.94	6	1.3	0	1	1	1	1	1	0	1	1	0	1	1	0	1	1	1	0	0	1	0	0	0	0	0	0	0	0	0	0	0	1	0	0	0	1	0	0	0	0	0	1
343	MPG17	1	0	1	53	0.81	15	1.3	0	0	0	1	0	0	0	0	1	0	1	1	1	1	0	0	0	1	0	1	1	0	0	1	1	0	1	1	1	0	0	0	0	0	1	0	1	0	1	1	0
344	MPG18	1	0	1	50	0.32	12	1.5	0	0	1	1	0	1	1	0	0	0	0	0	1	1	1	1	0	1	0	1	1	1	0	0	1	0	1	0	1	0	0	1	1	1	0	1	0	1	0	0	1
345	MPG19	1	0	1	46	0.78	7	0.4	0	1	1	0	0	0	1	0	0	0	1	1	1	1	0	0	1	1	0	1	1	0	1	1	0	0	1	0	0	0	1	1	0	0	0	0	0	0	0	1	0
346	MPG20	1	0	1	39	0.34	5	0.75	1	1	0	1	0	0	0	0	1	1	1	0	0	1	1	1	0	0	0	1	0	0	1	0	0	1	1	0	1	1	0	0	1	0	1	0	0	0	1	1	0
347	MPG21	1	0	1	41	0.406	12	0.61	1	1	1	1	0	1	1	0	0	0	1	0	0	0	1	1	1	1	1	0	1	1	0	0	0	1	1	1	1	1	1	0	0	0	0	0	1	1	0	1	0
348	MPG22	1	0	1	57	0.45	6	0.6	0	1	0	0	0	1	0	0	1	0	1	0	0	1	1	0	0	0	0	0	1	1	0	1	1	1	0	1	1	1	1	1	1	1	0	1	1	0	1	0	1
349	MPG23	1	0	1	59	0.82	6	1	0	0	1	0	1	1	1	1	0	0	1	1	0	1	1	0	0	1	1	1	1	0	1	1	0	0	1	1	1	0	1	1	0	1	1	0	1	1	0	0	0
350	MPG24	1	0	1	48	0.67	7	2.4	0	1	0	0	0	1	0	1	0	1	1	1	0	1	1	1	1	1	0	1	0	1	1	1	1	1	0	1	1	1	0	1	0	0	1	1	1	0	0	1	1
351	MPG25	1	0	1	42	0.9	4	2.1	1	1	0	0	1	0	0	1	1	0	0	0	1	1	0	0	1	0	1	1	0	0	0	0	1	1	0	0	1	1	1	1	0	0	1	0	0	0	0	1	1
352	MPG26	1	0	1	51	0.82	6	1	0	0	0	0	1	0	1	1	1	0	1	1	0	0	1	0	0	1	0	1	0	1	1	0	1	0	1	0	0	0	1	0	1	0	1	0	0	1	1	0	1
353	MPG27	1	0	1	37	0.09	14	0.6	1	1	0	0	1	1	0	1	0	0	1	1	0	0	1	0	1	1	1	1	1	1	1	1	0	0	1	1	1	1	1	0	0	1	1	0	1	1	1	0	0
354	MPG28	1	0	1	75	0.8	7	0.4	0	0	0	1	1	0	0	0	1	0	0	1	1	0	1	1	1	0	1	1	1	0	1	1	0	1	0	1	0	0	1	0	0	0	0	1	1	1	1	0	1
355	MPG29	1	0	1	55	0.31	12	1.75	0	0	1	1	0	1	0	1	0	0	1	0	0	1	0	0	1	1	1	1	0	0	1	1	1	1	0	0	0	1	0	0	0	0	1	0	1	1	1	0	0
356	MPG30	1	0	1	65	0.61	5	1.3	1	1	0	0	0	0	1	1	0	0	0	1	1	1	0	1	1	0	0	1	0	1	1	1	0	0	1	1	0	0	0	1	1	0	1	0	0	1	0	0	1
357	MPG31	1	0	0	50	0.27	6	2.3	1	1	0	0	0	0	1	0	1	1	0	0	0	0	1	0	1	1	1	0	1	0	1	0	1	1	0	1	1	1	1	1	1	0	1	0	1	1	1	0	1
358	MPG32	1	0	0	44	0.66	12	1.75	1	0	1	1	0	1	0	1	0	1	0	0	0	1	0	0	1	0	0	0	1	0	1	0	1	1	0	1	0	1	1	0	1	0	0	1	0	0	0	1	0
359	MPG33	1	0	1	43	0.59	7	2.25	0	0	1	1	1	0	1	0	0	0	0	1	0	1	1	1	1	1	1	1	0	0	0	1	0	1	1	0	1	1	1	0	0	1	1	0	0	0	0	1	0
360	MPG34	1	0	1	41	0.52	9	4.25	0	0	1	1	0	0	0	0	0	1	0	0	0	1	0	0	1	1	0	1	0	1	1	0	0	0	0	0	1	0	0	0	0	1	1	1	0	0	1	0	1
361	MPG35	1	0	1	54	0.42	11	4.3	1	1	1	1	0	0	0	0	0	0	0	0	1	0	0	1	1	1	0	1	0	1	1	1	0	1	0	0	0	1	1	0	1	1	1	1	0	0	0	0	1
362	MPG36	1	0	1	43	0.33	9	1.4	0	1	0	0	0	0	0	0	0	1	1	0	0	0	1	0	0	1	0	1	0	0	0	0	1	0	1	1	1	1	0	1	0	1	0	1	1	0	0	1	1
363	MPG37	1	0	1	54	0.81	7	3.4	1	0	1	1	0	1	0	0	1	0	1	1	1	1	0	0	1	0	0	1	0	0	0	0	1	0	1	0	1	0	0	0	0	0	0	1	0	0	0	0	1
364	MPG38	1	0	0	55	0.39	5	0.5	0	0	1	1	0	1	0	1	1	1	0	1	0	1	1	1	0	1	0	1	1	0	0	0	1	1	0	0	1	1	0	0	1	0	0	1	0	1	0	0	1
365	MPG39	1	0	0	31	0.35	11	3.75	1	1	1	1	0	0	1	1	1	1	0	1	1	1	1	0	1	1	0	0	1	1	0	1	1	0	0	1	0	1	1	1	0	0	1	1	0	0	1	0	1
366	MPG40	1	0	1	58	0.51	7	1.7	1	0	1	1	0	1	0	0	1	1	0	1	1	0	0	1	1	1	0	1	1	0	1	0	0	1	0	1	1	1	1	1	0	1	0	1	0	0	1	0	1
367	MPG41	1	0	1	60	0.2	7	3	0	1	0	0	1	0	1	1	1	1	0	0	1	0	0	1	0	1	1	0	0	1	0	0	1	1	1	0	0	0	0	0	1	0	1	1	0	0	0	0	1
368	MPG42	1	0	0	68	0.79	7	2.7	0	1	0	1	1	1	0	0	0	1	1	0	0	0	1	0	0	1	1	1	1	1	0	1	0	1	1	1	1	0	0	0	0	0	1	0	0	1	0	1	1
369	MPG43	1	0	1	37	0.12	3	1.55	1	1	1	0	0	1	1	0	0	1	0	1	1	1	0	0	1	1	0	0	1	0	1	1	1	1	1	1	1	0	1	0	1	0	0	0	0	0	0	0	1
370	MPG44	1	0	1	45	0.88	7	0.25	1	1	1	1	0	0	1	0	1	0	0	0	1	0	0	0	0	0	1	1	1	0	1	1	1	1	1	0	1	0	1	1	1	0	0	0	0	1	1	0	0
371	MPG45	1	0	1	53	0.49	11	1.25	1	0	1	1	0	1	1	0	0	1	1	0	1	1	1	0	1	0	0	1	0	0	1	0	0	1	0	0	1	0	1	1	0	0	0	0	0	0	1	1	1
372	MPG46	1	0	1	57	0.7	10	1.4	1	1	1	1	1	1	0	1	1	0	0	0	0	0	0	1	0	1	0	0	0	0	1	1	0	0	1	0	1	1	1	0	1	0	0	0	1	1	0	1	0
373	MPG47	1	0	1	56	0.49	7	0.3	1	0	1	1	0	0	1	0	0	1	1	1	1	0	0	1	0	0	1	0	0	1	0	1	0	0	1	1	0	1	0	1	1	0	0	0	1	1	0	1	1
374	MPG48	1	0	1	51	0.86	9	0.6	1	0	1	0	1	0	1	0	1	1	0	1	0	1	1	0	0	0	1	0	0	1	1	0	0	1	0	1	0	0	1	1	0	0	0	1	1	1	0	0	0
375	MPG49	1	0	1	56	0.61	8	3.55	1	0	1	0	1	1	0	1	0	0	1	1	1	1	1	0	0	1	0	1	0	1	0	0	1	1	1	0	1	0	0	1	0	0	1	1	0	1	0	1	1
376	MPG50	1	0	1	54	0.31	7	7	1	1	1	0	0	1	0	0	1	0	1	1	1	1	0	1	0	1	1	1	0	1	0	1	0	1	0	1	1	1	0	1	0	0	0	0	0	1	0	0	1
377	MPG51	1	0	1	31	0.57	12	4	1	1	1	0	0	0	1	1	1	1	1	1	0	1	1	1	1	1	0	0	0	0	1	1	1	1	1	0	0	1	0	1	0	0	1	1	0	1	1	0	1
378	MPG52	1	0	1	66	0.82	5	3.5	1	1	1	0	0	1	0	0	0	0	1	0	1	0	0	1	1	0	1	0	1	1	0	1	1	1	0	1	0	0	0	1	0	0	0	0	0	1	1	0	1
379	MPG53	1	0	1	59	0.2	10	3.5	1	0	1	0	1	0	1	0	1	0	1	1	1	0	1	0	0	0	0	1	1	1	0	1	1	1	0	1	1	1	0	1	1	0	0	1	1	0	1	1	0
380	MPG54	1	0	1	80	0.31	9	1.38	1	0	1	0	0	0	0	1	1	1	1	0	0	1	0	0	1	1	1	1	1	0	1	0	1	0	0	0	1	1	1	1	1	0	1	0	1	0	1	0	0
381	MPG55	1	0	1	66	0.48	10	5.5	1	0	1	0	1	1	1	1	0	1	1	1	0	0	1	1	1	0	0	0	1	0	0	0	1	1	1	0	0	1	1	1	1	0	0	0	1	0	0	1	1
382	MPG56	1	0	1	55	0.54	8	2.7	1	1	0	0	1	0	1	1	1	0	0	0	0	0	1	1	1	0	1	0	0	0	0	0	1	1	0	1	1	0	1	1	0	1	1	0	1	0	1	0	1
383	MPG57	1	0	1	39	0.82	7	4.5	1	0	0	1	0	0	1	0	0	0	0	0	0	1	1	0	0	1	0	0	1	0	0	0	1	0	1	1	1	0	1	1	1	0	0	0	1	1	1	1	0
384	MPG58	1	0	1	38	0.67	9	1.1	1	1	0	0	0	0	0	1	1	1	1	0	1	0	0	1	1	0	0	0	0	1	1	0	1	0	1	1	0	1	1	0	1	1	1	0	1	0	0	0	1
385	MPG59	1	0	1	55	0.4	7	1.3	1	1	0	0	0	1	0	0	1	1	1	1	0	0	0	0	1	0	0	0	1	1	1	0	0	0	0	0	1	0	0	1	1	1	1	1	1	0	1	1	0
386	MPG60	1	0	1	54	0.38	14	0.5	1	1	0	1	0	1	0	1	1	1	1	0	0	1	0	0	1	1	1	1	1	0	0	1	1	0	1	0	1	0	1	0	1	1	0	0	0	0	0	0	1
387	MPG61	1	0	1	51	0.13	14	1.5	1	0	1	0	1	1	0	0	1	0	1	1	1	0	1	0	0	0	0	0	0	0	1	1	1	0	0	1	1	0	0	1	0	1	1	0	0	0	0	0	0
388	MPG62	1	0	1	47	0.39	6	0.4	1	0	1	1	1	0	1	0	1	0	0	0	0	0	0	0	0	1	1	0	0	0	1	0	1	1	1	1	1	0	0	1	0	0	1	0	1	0	0	0	1
389	MPG63	1	0	1	40	0.75	7	0.75	1	1	1	1	0	1	0	1	1	1	0	0	1	1	0	0	0	1	1	1	0	0	0	0	0	1	0	0	1	1	0	0	0	0	0	1	1	1	1	0	0
390	MPG64	1	0	1	42	0.84	9	0.61	1	1	1	0	1	1	0	0	0	0	1	1	1	0	0	1	1	0	1	1	1	0	1	1	0	1	1	1	0	1	1	0	0	1	0	0	0	0	0	1	1
391	MPG65	1	0	1	58	0.7	6	0.6	1	0	1	1	1	0	1	0	1	1	0	0	1	1	0	1	1	0	1	1	1	0	0	1	0	1	1	1	1	1	0	1	0	1	1	1	1	1	0	1	0
392	MPG66	1	0	1	60	0.93	8	1	1	1	1	0	0	1	1	1	0	1	1	1	1	1	0	1	1	1	0	0	1	1	0	1	1	0	0	1	1	0	0	1	1	1	0	0	1	0	0	0	1
393	MPG67	1	0	1	49	0.68	9	2.4	1	1	1	1	0	1	0	0	1	0	0	0	0	1	0	1	0	0	0	0	1	0	1	1	1	0	1	0	0	0	0	1	0	1	1	1	0	1	1	0	1
394	MPG68	1	0	1	43	0.19	3	2.1	1	0	1	0	1	1	0	1	0	1	0	0	0	1	1	1	1	0	0	0	1	0	0	1	1	1	0	1	0	0	1	1	0	0	1	1	0	1	0	1	1
395	MPG69	1	0	1	52	0.69	12	1	1	1	1	1	1	1	1	0	0	1	0	0	0	0	0	1	0	1	0	1	0	0	1	1	1	1	0	1	1	0	1	1	1	0	0	0	0	1	1	0	1
396	MPG70	1	0	1	38	0.39	13	0.6	1	1	1	0	1	0	1	0	0	0	0	0	1	1	0	1	0	0	0	0	1	0	1	1	0	0	0	0	0	1	1	0	0	1	0	1	0	0	0	1	0
397	MPG71	1	0	1	76	0.39	8	0.4	1	1	1	0	0	1	1	0	1	0	0	0	1	0	0	0	1	1	0	0	1	0	1	1	0	0	1	0	0	0	0	1	1	0	0	0	0	0	1	1	0
398	MPG72	1	0	1	56	0.4	9	1.5	1	1	1	1	0	1	0	0	1	1	1	1	1	1	1	1	0	1	1	0	0	1	1	1	1	1	0	0	0	1	0	0	0	0	1	1	1	0	0	1	1
399	MPG73	1	0	1	66	0.17	8	1.3	1	0	1	1	1	1	1	0	1	1	1	1	0	1	0	1	0	0	1	0	1	1	0	1	1	1	1	1	0	1	1	1	0	1	0	0	0	0	1	0	1
400	MPG74	1	0	1	51	0.27	11	2.3	1	0	1	0	1	1	0	0	0	0	0	1	1	1	0	0	0	0	1	1	0	0	0	1	0	0	1	0	0	0	0	0	1	1	0	1	0	0	1	0	1
401	MPG75	1	0	1	45	0.91	15	1.75	1	0	1	0	0	1	1	1	0	0	1	1	0	1	1	0	1	0	0	1	1	0	1	0	0	1	1	0	0	1	0	1	0	0	1	1	1	0	0	0	1
402	MPG76	1	0	1	44	0.33	9	2.15	1	0	1	0	1	0	1	1	0	1	1	0	0	1	1	0	0	0	0	1	1	1	0	0	1	0	1	0	0	1	1	0	0	1	0	0	0	1	1	0	1
403	MPG77	1	0	1	42	0.43	10	3.75	1	0	1	0	1	1	0	0	1	1	1	0	1	1	0	1	0	0	1	1	0	0	0	0	0	0	0	1	0	1	1	1	0	0	1	1	1	0	0	1	0
404	MPG78	1	0	1	55	0.12	12	3.55	1	0	1	0	0	0	1	0	1	0	1	0	1	0	0	1	0	0	0	1	0	1	1	1	0	1	0	1	0	1	1	1	0	0	1	0	1	0	1	0	1
405	MPG79	1	0	1	44	0.73	5	1.4	1	1	1	0	0	0	1	1	1	1	0	1	1	0	1	0	0	0	1	1	0	0	1	1	1	1	0	0	0	1	1	1	1	0	1	0	0	0	0	0	1
406	MPG80	1	0	1	55	0.86	6	3.1	1	1	1	1	0	1	0	1	0	0	0	0	1	0	1	0	0	0	1	1	1	0	0	0	0	0	0	1	1	0	0	0	0	1	1	1	1	0	1	1	0
407	MPG81	1	0	1	56	0.37	8	0.5	1	0	1	0	1	1	1	1	0	1	1	0	1	0	0	1	0	0	0	0	1	1	1	0	1	1	0	1	0	1	0	0	0	0	0	1	1	1	0	0	0
408	MPG82	1	0	1	32	0.87	7	1.75	1	0	1	1	0	0	0	1	0	0	1	0	0	0	0	1	0	1	0	0	1	0	1	0	0	1	0	1	0	1	0	0	1	1	1	1	1	1	1	0	1
409	MPG83	1	0	1	59	0.23	7	1.7	1	1	1	1	1	1	0	1	1	1	0	0	0	0	1	0	1	1	1	1	1	0	1	0	1	0	1	1	0	0	0	1	0	1	0	0	0	1	1	0	0
410	MPG84	1	0	1	61	0.51	6	3	1	0	1	0	0	0	0	1	0	0	0	0	1	0	1	1	0	1	0	1	1	0	1	1	1	1	1	0	0	1	0	0	1	0	1	0	0	0	0	1	0
411	MPG85	1	0	1	69	0.11	4	2.7	1	0	1	0	1	1	1	0	0	1	0	0	0	0	1	0	1	1	1	1	0	0	1	1	0	0	1	0	1	0	0	0	0	1	1	0	0	1	0	1	1
412	MPG86	1	0	1	38	0.63	4	1.55	1	1	1	1	1	0	1	1	1	0	0	0	0	1	0	1	0	0	0	0	1	1	1	1	1	1	0	1	0	0	0	1	0	0	1	1	0	1	1	1	0
413	MPG87	1	0	1	46	0.75	3	0.25	1	1	1	0	0	0	0	0	1	1	1	1	0	1	1	0	0	0	0	1	0	1	1	1	0	0	1	0	1	1	1	1	0	0	0	1	1	0	0	0	0
414	MPG88	1	0	1	54	0.68	8	1.25	1	1	1	0	1	0	1	1	1	1	0	1	0	1	0	0	1	1	1	1	0	0	1	0	0	0	1	1	1	1	0	0	0	0	0	1	0	1	0	0	1
415	MPG89	1	0	1	58	0.9	7	1.4	1	0	1	0	0	1	1	1	1	0	0	1	0	1	0	1	1	1	0	0	1	1	1	0	0	1	0	0	1	1	0	0	1	0	1	0	0	1	1	0	1
416	MPG90	1	0	1	57	0.51	7	0.3	1	1	0	1	1	1	0	0	1	1	0	0	1	0	1	0	0	0	1	0	1	1	1	1	1	0	0	1	0	0	1	1	0	0	0	1	0	0	1	0	1
417	MPG91	1	0	1	52	0.92	8	0.6	1	0	1	1	1	0	0	0	1	0	1	0	0	0	0	1	0	1	0	1	1	0	0	1	1	1	0	0	1	1	1	0	1	0	1	0	1	1	0	1	1
418	MPG92	1	0	1	57	0.79	13	3.55	1	0	1	1	1	1	1	0	1	0	1	0	0	0	1	1	1	1	0	0	1	1	0	1	0	1	0	0	0	1	1	0	1	1	1	0	1	1	0	1	1
419	MPG93	1	0	1	55	0.88	9	7	1	0	0	1	1	0	1	0	1	0	1	1	1	1	1	0	0	0	0	1	1	0	1	1	1	0	0	0	0	1	0	0	1	0	0	0	0	0	0	1	0
420	MPG94	1	0	1	32	0.7	11	4	1	1	1	1	0	0	1	1	1	1	1	1	0	0	1	0	1	0	0	0	0	0	1	1	1	0	0	1	1	1	1	0	1	0	1	0	0	1	0	1	1
421	MPG95	1	0	1	67	0.83	4	3.5	1	1	1	1	1	0	0	1	0	0	0	0	1	0	0	1	0	1	0	1	1	1	0	1	0	0	0	0	0	0	0	1	1	0	1	0	1	1	1	1	1
422	MPG96	1	0	1	60	0.78	13	3.5	1	1	1	1	0	1	0	1	0	1	1	0	1	1	0	1	1	0	1	1	0	1	1	1	1	1	1	0	1	0	1	0	1	1	1	0	0	0	1	1	1
423	MPG97	1	0	1	81	0.65	9	1.38	1	1	1	0	0	1	1	1	1	1	1	1	1	1	0	0	1	0	1	0	1	0	0	1	0	0	0	1	1	1	0	0	1	0	1	1	1	1	0	0	1
424	MPG98	1	0	1	67	0.77	10	5.5	0	1	0	1	1	1	0	0	0	1	0	1	0	1	0	0	1	1	0	1	1	0	1	0	1	0	0	1	0	0	1	0	0	0	1	1	1	0	0	0	0
425	MPG99	1	0	1	56	0.73	6	2.7	0	0	1	0	0	0	1	0	1	1	0	1	0	0	0	1	0	1	1	1	1	1	1	1	1	1	1	0	0	0	1	1	1	0	1	1	0	1	0	1	1
426	MPG100	1	0	1	40	0.54	8	4.5	0	0	1	0	0	0	1	0	1	1	1	0	1	0	0	1	0	0	0	0	0	0	1	1	0	0	0	1	1	0	0	0	0	1	0	0	1	1	1	0	0
427	MPG101	1	0	1	39	0.71	12	1.1	1	1	0	1	1	0	1	0	1	0	1	1	1	1	0	1	1	0	0	0	1	1	0	0	1	1	0	0	1	0	0	1	1	1	1	1	1	1	0	0	0
428	MPG102	1	0	1	56	0.79	4	2.5	0	0	0	1	1	1	1	1	0	1	1	0	1	1	1	1	0	1	1	1	0	0	1	1	1	0	1	1	1	1	0	0	1	0	1	0	0	1	1	0	1
429	MPG103	1	0	1	55	0.99	12	0.5	0	1	1	1	0	0	1	1	1	1	0	1	0	1	1	0	0	1	0	0	0	0	0	0	1	1	1	1	0	0	1	1	0	1	0	0	0	1	1	0	1
430	MPG104	1	0	0	52	0.5	10	2	1	1	1	0	0	0	0	1	0	1	0	0	0	0	1	0	1	1	1	0	1	0	0	1	1	0	1	1	1	1	0	1	1	0	1	0	1	1	1	1	0
431	MPG105	1	0	1	48	0.7	10	0.25	1	0	0	0	0	0	1	0	0	1	0	1	1	0	1	0	0	1	1	1	0	0	1	1	0	1	0	0	0	0	0	0	0	1	1	0	1	1	0	1	1
432	MPG106	1	0	1	41	0.7	6	0.75	0	1	1	1	0	0	0	0	0	1	0	1	0	0	0	0	0	1	0	0	1	0	0	0	1	1	0	1	1	0	1	0	0	1	0	0	1	1	0	1	1
433	MPG107	1	0	1	43	0.79	8	0.81	0	0	1	0	0	0	0	0	0	0	0	1	0	0	0	0	1	1	0	0	1	0	1	1	1	1	1	0	1	1	1	1	0	0	0	1	1	0	0	1	0
434	MPG108	1	0	1	59	0.57	4	0.6	1	0	1	0	0	0	0	1	0	1	0	1	1	1	0	1	1	0	0	0	1	1	1	0	1	1	0	0	0	1	1	0	1	1	1	1	1	0	0	1	1
435	MPG109	1	0	0	61	0.75	5	1	0	1	1	0	1	1	1	1	0	1	0	0	0	1	1	0	1	0	0	1	1	0	1	1	0	0	1	0	1	1	1	0	0	1	1	1	1	1	0	0	0
436	MPG110	1	0	0	50	0.92	7	2.4	0	0	1	1	0	0	0	1	0	1	0	0	1	1	0	1	1	1	0	0	0	0	0	1	0	1	0	1	1	0	1	0	0	0	1	1	1	1	1	1	0
437	MPG111	1	0	1	44	0.78	7	2.1	1	0	1	0	0	0	1	0	1	1	0	0	1	1	1	0	0	0	0	0	0	1	0	0	0	1	1	0	1	0	0	0	0	0	0	0	1	1	1	0	0
438	MPG112	1	0	1	53	0.98	2	1	0	0	1	1	0	0	0	1	0	1	0	1	1	1	0	1	0	1	1	0	1	1	0	1	1	1	0	1	0	1	1	0	1	1	1	1	0	1	0	0	0
439	MPG113	1	0	1	39	0.51	7	0.6	0	0	1	1	1	1	0	1	0	1	1	0	0	1	0	0	1	1	1	0	1	0	1	0	0	1	0	1	1	0	0	0	1	1	1	1	1	1	1	0	0
440	MPG114	1	0	1	77	0.97	5	0.8	1	1	1	1	0	1	1	0	0	0	0	1	0	0	1	1	1	1	0	0	1	0	0	0	0	1	1	1	0	1	1	1	1	1	0	0	0	0	1	1	0
441	MPG115	1	0	1	57	0.99	10	1.75	0	0	1	1	0	1	1	1	1	1	0	1	0	1	1	1	0	0	1	0	0	0	0	1	1	0	0	1	0	1	1	0	0	1	1	1	0	0	1	0	0
442	MPG116	1	0	1	67	0.7	6	1.3	1	0	1	0	1	1	0	1	0	1	1	0	0	1	1	0	1	0	1	0	1	1	1	1	0	0	0	1	1	1	1	0	0	1	1	1	0	1	1	0	0
443	MPG117	1	0	1	52	0.7	5	2.3	0	0	1	0	1	1	1	0	0	0	1	0	0	0	0	0	0	0	1	1	1	0	0	1	1	1	1	1	1	0	1	0	0	0	0	0	0	0	1	1	0
444	MPG118	1	0	1	46	0.82	8	2	0	1	0	0	0	1	0	0	0	1	0	1	1	1	1	0	0	1	0	1	1	0	0	1	0	0	1	1	1	1	0	0	1	0	0	1	0	0	0	1	0
445	MPG119	1	0	1	73	0.98	9	2.5	0	0	1	0	0	0	1	1	1	0	1	1	0	1	0	0	0	0	0	1	1	0	0	0	0	0	1	0	0	0	0	0	0	0	0	0	1	1	1	0	0
446	MPG120	1	0	1	23	0.82	7	3.8	1	1	0	0	1	0	1	1	0	1	1	0	0	1	0	0	1	1	1	1	1	1	0	0	0	1	1	0	0	0	0	0	1	0	1	0	0	1	1	0	0
447	MPG121	1	0	1	77	0.95	5	3.4	1	1	0	0	0	0	0	0	1	0	1	1	0	0	0	1	0	0	0	1	0	1	1	1	0	0	0	1	0	1	0	0	0	0	1	0	1	1	0	1	1
448	MPG122	1	0	1	35	0.58	6	1.4	0	0	1	1	1	0	0	0	1	0	1	0	0	1	0	0	0	0	0	1	0	1	1	0	1	1	0	1	0	1	0	1	0	1	0	1	1	1	0	1	0
449	MPG123	1	0	1	28	0.91	2	3.6	0	0	1	0	1	0	0	0	0	0	1	1	0	0	0	0	0	0	0	0	1	0	1	1	1	1	0	1	1	1	0	0	1	1	0	0	0	0	1	1	0
450	MPG124	1	0	1	31	0.91	9	0.5	1	1	1	0	0	0	0	0	0	1	0	0	1	0	1	1	0	0	0	0	0	1	1	0	0	1	0	0	0	1	0	1	0	0	0	0	0	1	1	1	0
451	MPG125	1	0	1	22	0.99	7	4.75	0	1	1	0	0	0	1	1	0	0	1	0	1	0	0	1	1	0	0	1	0	0	0	0	0	0	0	1	0	0	0	0	1	0	1	0	1	0	1	0	0
452	MPG126	1	0	0	48	0.7	6	2.71	0	1	1	0	1	0	0	0	1	0	0	0	1	1	0	1	0	0	1	0	1	0	1	1	0	1	0	0	0	0	1	0	1	0	1	0	1	0	0	0	1
453	MPG127	1	0	0	76	0.85	5	1.56	0	1	1	1	0	1	0	0	1	1	1	0	0	1	0	0	0	1	1	1	1	0	0	1	0	0	0	0	1	1	1	0	0	1	0	0	1	0	1	0	1
454	MPG128	1	0	1	43	0.77	7	3	1	0	1	1	1	0	0	1	1	1	1	1	1	0	0	1	1	1	0	1	0	1	1	1	1	0	0	0	1	1	1	0	0	0	0	0	0	0	1	0	0
455	MPG129	1	0	1	65	0.77	2	2.34	1	0	1	0	1	1	0	1	1	0	1	1	0	0	1	0	1	0	0	0	0	1	1	1	0	1	0	0	0	0	0	1	0	1	1	0	0	1	1	0	1
456	MPG130	1	0	1	51	0.53	3	3.73	0	1	0	1	0	0	1	1	1	1	1	1	0	0	0	1	0	0	0	0	0	1	1	1	0	1	0	1	0	0	1	0	1	1	1	1	1	1	1	0	1
457	MPG131	1	0	1	64	0.74	4	2.72	0	0	0	0	1	0	1	1	1	0	0	1	1	0	0	0	1	1	0	1	1	1	0	1	1	0	1	1	0	0	1	1	0	0	0	1	0	0	1	1	0
458	MPG132	1	0	1	49	0.69	7	6.23	1	0	1	0	1	0	0	0	0	1	1	1	1	1	1	0	0	1	1	1	0	0	0	1	0	1	1	1	0	1	1	1	0	0	0	1	0	0	1	1	0
459	MPG133	1	0	1	36	0.78	4	1.59	0	0	1	1	1	1	1	0	1	0	1	1	0	0	0	1	1	1	0	0	0	0	0	0	1	0	1	1	1	0	1	1	0	1	1	0	1	0	1	0	0
460	MPG134	1	0	1	67	0.75	5	0.6	0	1	0	1	0	0	0	0	0	1	0	0	0	1	0	0	0	1	0	1	0	0	1	1	1	0	0	1	1	0	1	0	0	1	0	1	1	0	0	0	0
461	MPG135	1	0	1	37	0.53	4	0.81	0	1	1	1	1	1	1	0	1	0	1	1	1	1	0	0	1	1	0	0	1	0	0	0	1	1	0	1	1	1	0	0	0	0	1	1	0	0	1	0	0
462	MPG136	1	0	1	74	0.83	11	2.96	1	0	0	0	1	0	0	1	0	1	1	1	1	1	1	0	0	0	0	0	1	1	0	1	0	0	1	0	1	1	0	1	0	0	0	1	1	1	0	0	0
463	MPG137	1	0	1	39	0.98	5	2.67	0	0	1	0	0	0	0	1	1	0	1	0	0	1	0	0	0	1	0	0	1	0	0	1	0	0	1	1	1	0	1	1	0	0	0	1	0	0	1	0	1
464	MPG138	1	0	1	76	0.62	10	6.22	1	0	1	0	0	1	1	0	1	0	0	1	0	1	0	1	1	1	1	1	1	1	1	1	0	1	0	0	0	1	1	0	0	0	1	0	0	1	1	0	1
465	MPG139	1	0	1	69	0.98	9	3.48	1	1	0	0	1	0	0	1	1	1	0	0	0	1	1	0	1	1	0	0	1	1	0	0	0	1	1	0	0	1	1	0	0	1	0	0	1	1	0	0	0
466	MPG140	1	0	1	77	0.7	11	2.48	1	0	1	1	0	1	0	0	1	1	1	0	1	0	1	1	1	0	0	1	1	1	1	1	0	1	1	1	1	1	1	0	0	0	1	0	1	0	0	0	0
467	MPG141	1	0	1	52	0.91	7	2.39	1	0	1	0	0	1	1	1	0	1	1	1	1	1	1	1	0	0	0	0	1	0	1	1	0	0	0	0	0	0	1	0	0	1	1	0	1	0	1	0	1
468	MPG142	1	0	1	64	0.87	9	3.49	1	0	1	0	0	1	0	0	0	1	0	1	0	1	1	0	1	0	0	1	0	0	0	1	0	0	1	1	1	0	1	0	0	0	0	1	1	0	0	1	1
469	MPG143	1	0	1	81	0.77	8	4.84	1	1	0	0	0	0	0	1	1	1	1	0	0	1	0	1	0	1	1	1	1	0	0	0	1	0	1	0	0	1	0	0	0	0	0	1	1	1	1	0	1
470	MPG144	1	0	1	51	0.74	7	5.39	0	1	1	0	0	0	0	1	1	0	0	1	0	0	0	0	1	1	1	0	0	1	0	1	1	1	1	1	1	0	0	0	0	1	0	0	0	1	0	0	1
471	MPG145	1	0	1	70	0.81	6	3.47	0	0	1	1	0	1	1	0	1	1	1	0	1	0	1	0	1	1	0	1	1	1	0	0	1	1	0	1	0	0	1	1	1	0	0	1	0	1	0	1	0
472	MPG146	1	0	0	52	0.59	9	1.79	0	0	0	0	0	0	1	1	1	0	1	1	1	0	0	1	0	0	0	0	0	1	0	0	1	0	0	1	0	0	1	0	1	1	1	1	0	1	1	0	0
473	MPG147	1	0	1	73	0.9	5	4.73	0	1	1	0	0	0	0	0	0	1	0	0	1	1	0	0	1	0	0	1	1	0	1	1	0	1	1	0	1	1	0	1	0	1	0	1	0	1	0	0	1
474	MPG148	1	0	1	71	0.62	4	4.35	1	1	0	1	0	0	0	0	1	1	0	1	0	0	0	0	1	1	1	1	0	1	0	1	0	0	1	0	1	1	1	0	1	1	1	1	0	0	0	1	0
475	MPG149	1	0	1	73	0.61	4	1	1	0	0	1	0	1	0	0	1	1	0	1	1	0	1	1	0	0	0	0	1	0	1	0	1	1	1	1	1	0	1	1	0	0	1	1	0	0	0	1	1
476	MPG150	1	0	0	48	0.57	5	4.94	0	1	1	0	0	0	1	1	1	0	0	1	0	0	1	1	1	1	0	0	0	0	0	1	1	0	1	0	0	0	0	0	1	1	1	1	1	1	1	1	0
477	MPG151	1	0	0	31	0.58	6	1.27	0	0	0	0	0	0	1	1	0	0	0	1	0	1	0	1	1	0	1	1	0	0	0	1	1	1	1	0	0	1	0	0	1	1	1	0	0	0	0	1	1
478	MPG152	1	0	0	44	0.88	10	4.19	0	1	0	0	0	1	0	1	0	0	1	0	1	0	0	0	1	0	0	1	0	0	1	1	0	1	0	1	1	0	1	0	0	1	1	1	0	0	0	1	0
479	MPG153	1	0	0	32	0.75	6	1.69	1	0	1	0	0	1	1	1	1	1	1	0	0	0	1	0	0	1	1	0	1	0	1	0	1	1	1	0	1	0	1	1	0	0	0	1	0	0	0	0	0
480	MPG154	1	0	0	64	0.89	7	4.45	0	1	1	1	0	1	0	0	1	1	0	0	1	0	0	1	1	1	1	1	0	0	0	0	0	1	0	1	0	1	0	0	1	1	1	1	1	0	1	0	1
481	MPG155	1	0	0	23	0.94	5	4.54	0	0	1	0	0	1	1	1	1	1	0	0	0	0	0	0	0	0	1	1	0	1	1	1	0	0	1	0	1	1	0	1	1	1	1	1	1	0	0	0	1
482	MPG156	1	0	1	27	0.55	6	2.77	0	1	0	0	0	1	1	0	0	0	1	0	0	1	0	0	0	1	1	1	0	0	0	0	0	1	0	0	1	0	1	1	1	0	0	1	0	1	0	1	1
483	MPG157	1	0	1	21	0.98	6	2.24	0	1	0	0	0	0	0	1	1	0	0	0	1	1	0	1	1	0	1	0	1	1	0	0	1	1	0	0	0	0	0	0	1	0	0	1	1	1	1	1	1
484	MPG158	1	0	1	36	0.55	2	2.47	0	1	0	0	0	0	1	0	0	0	1	0	1	0	0	0	0	0	1	0	1	0	0	1	0	0	0	0	1	1	0	1	1	0	1	1	0	1	0	1	1
485	MPG159	1	0	0	18	0.8	7	3.84	1	1	0	1	0	0	1	0	0	0	0	1	1	0	0	0	1	1	0	1	0	1	0	1	0	0	0	0	0	0	0	1	1	0	0	0	1	1	1	1	0
486	MPG160	1	0	0	25	0.51	4	1.04	0	0	0	0	0	0	0	0	1	1	1	0	0	1	1	1	1	1	1	1	1	1	0	0	0	0	0	0	1	1	1	1	1	1	0	0	0	1	0	1	0
487	MPG161	1	0	0	49	0.87	5	6	0	0	0	1	0	0	1	0	0	1	0	0	0	0	1	0	0	1	1	1	1	0	0	0	1	0	0	0	1	0	0	0	1	0	0	1	1	0	0	0	0
488	MPG162	1	0	1	64	0.62	8	0.63	1	0	0	1	0	0	0	0	0	1	0	1	1	0	1	1	1	0	1	0	0	1	0	1	0	1	1	0	0	1	0	1	1	0	1	1	0	0	1	0	0
489	MPG163	1	0	0	36	0.79	7	3.28	0	1	1	0	0	0	0	1	1	1	0	0	1	0	0	0	1	1	1	1	0	1	0	1	0	0	1	0	0	0	0	1	1	0	1	0	1	0	1	1	1
490	MPG164	1	0	1	45	0.7	7	3.33	1	0	1	1	0	0	1	1	1	0	1	1	1	1	0	0	0	0	0	1	0	1	0	1	1	0	0	1	1	0	1	0	0	1	0	1	1	1	0	1	0
491	LMA1	1	1	0	28	0.71	7	4	0	1	1	0	0	1	1	0	0	1	0	1	1	0	0	0	1	0	1	1	1	1	0	0	0	1	0	0	0	1	1	0	0	0	0	1	0	0	0	1	0
492	LMA2	1	1	0	50	0.82	8	2.21	0	1	0	1	0	1	0	1	1	0	1	0	1	1	0	1	0	0	0	0	1	1	0	0	0	0	0	0	0	1	1	0	1	0	1	0	1	0	0	0	1
493	LMA3	1	1	0	52	0.96	6	1.47	1	0	0	1	0	1	1	0	1	0	1	1	0	1	0	0	1	1	1	1	0	0	0	1	1	1	0	1	0	0	0	0	0	0	1	1	0	1	1	0	0
494	LMA4	1	1	1	69	0.59	5	4.4	0	1	1	1	0	0	0	1	0	0	1	0	0	0	0	1	0	1	0	1	0	0	0	1	0	1	0	1	0	1	1	0	1	0	1	0	0	0	0	0	1
495	LMA5	1	1	0	47	0.68	8	5.57	0	1	0	1	0	0	1	1	0	0	1	1	0	0	0	1	1	1	0	0	0	1	1	0	0	0	0	0	1	1	1	1	1	0	1	1	1	1	0	0	1
496	LMA6	1	1	1	47	0.72	10	0.56	0	0	0	0	0	0	0	1	1	0	1	0	1	1	0	0	1	1	1	1	0	0	1	1	0	0	0	0	1	1	0	0	1	1	0	0	1	1	1	0	0
497	LMA7	1	1	0	80	0.71	6	2.58	1	0	1	1	0	1	1	0	0	1	0	0	0	0	1	0	0	1	0	1	1	1	0	1	0	0	0	0	0	0	0	0	1	1	1	0	0	0	1	1	1
498	LMA8	1	1	0	22	0.54	10	4.54	0	1	1	1	0	0	0	1	0	1	1	1	1	1	1	0	0	0	1	1	0	1	1	0	0	0	0	1	0	0	1	1	1	0	1	1	0	0	0	1	1
499	LMA9	1	1	0	74	0.52	8	5.3	1	0	1	0	1	0	0	0	1	1	1	1	0	1	1	0	0	0	0	1	1	0	0	0	0	0	1	0	0	1	1	0	0	0	0	0	0	0	1	1	0
500	LMA10	1	1	1	18	0.76	10	2.21	1	0	1	0	0	1	1	1	0	1	1	1	0	1	1	1	1	0	1	1	0	0	0	0	0	1	0	0	0	1	1	1	0	0	0	0	0	1	1	0	1
501	LMA11	1	1	1	59	0.81	7	0.36	0	0	0	0	1	0	0	0	1	0	0	1	1	0	0	0	1	0	1	0	1	0	1	1	0	0	0	0	0	0	0	1	0	1	0	1	1	1	1	0	1
502	LMA12	1	1	1	80	0.55	1	3.2	0	1	1	0	1	0	0	1	0	0	1	1	0	0	1	0	1	0	0	0	1	0	0	1	0	1	1	1	1	0	1	0	0	1	0	0	1	0	1	1	0
503	LMA13	1	1	0	82	0.61	3	3.98	1	1	1	0	0	0	0	0	0	1	1	1	1	0	0	0	1	1	0	0	0	0	0	0	1	0	0	1	0	0	1	0	0	0	0	1	0	0	0	1	1
504	LMA14	1	1	0	53	0.75	4	4.69	0	0	0	1	0	0	1	1	0	0	1	1	0	1	1	0	1	0	0	1	1	0	1	0	0	0	0	1	0	1	0	0	1	0	1	0	0	0	1	0	1
505	LMA15	1	1	0	29	0.84	5	1.25	1	1	1	1	0	1	1	1	1	0	0	0	0	1	1	1	1	1	1	1	0	0	1	1	1	0	1	1	1	0	0	1	1	1	0	1	1	1	0	1	0
506	LMA16	1	1	0	58	0.75	4	3.54	0	0	0	0	0	0	1	0	1	0	1	0	0	1	1	0	0	0	0	1	0	0	0	0	1	0	1	1	1	1	0	0	0	0	1	1	0	1	1	1	0
507	LMA17	1	1	1	56	0.63	6	4.57	0	1	1	1	1	1	0	1	0	1	0	0	0	0	0	0	0	0	1	1	0	1	1	1	1	1	1	1	1	0	0	1	1	1	1	0	0	0	0	0	0
508	LMA18	1	1	1	18	0.61	7	3.01	0	0	1	1	1	1	0	1	0	1	0	0	0	1	0	0	1	1	0	0	1	1	0	1	1	0	0	1	1	0	1	1	1	0	0	0	0	0	0	0	1
509	LMA19	1	1	1	46	0.67	8	5.08	0	1	1	1	1	0	0	0	1	0	1	1	1	1	0	1	1	1	1	1	0	1	1	0	0	1	1	0	0	1	0	1	0	0	0	0	1	0	1	1	1
510	LMA20	1	1	1	53	0.5	4	2.09	1	0	1	0	1	0	0	0	1	1	0	0	1	1	0	1	0	0	1	1	0	0	0	0	0	0	0	0	1	0	0	1	1	1	1	1	1	0	0	0	0
511	LMA21	1	1	0	22	0.98	6	0.59	0	1	1	0	0	0	1	0	1	0	1	0	0	1	1	1	1	1	1	0	1	0	1	0	1	1	1	0	0	1	1	1	1	0	1	0	0	0	1	1	1
512	LMA22	1	1	0	25	0.68	3	2.8	0	0	1	1	1	0	1	1	0	1	1	1	1	0	0	0	0	0	0	0	1	0	1	0	1	0	0	1	1	1	1	0	1	0	0	1	1	0	1	1	1
513	LMA23	1	1	0	79	0.61	9	2.93	1	1	0	1	1	0	1	0	1	1	0	0	0	1	0	0	0	1	1	1	0	0	0	1	1	1	0	1	0	0	1	1	0	1	0	1	1	0	1	0	1
514	LMA24	1	1	0	63	0.64	7	3.55	1	1	0	0	0	1	0	0	0	1	1	0	1	1	1	1	1	1	1	0	0	0	0	1	0	0	1	1	1	1	1	0	1	0	1	1	0	1	1	0	1
515	LMA25	1	1	0	68	0.63	7	2.38	0	1	0	1	1	1	1	0	1	1	0	0	0	0	1	0	0	0	0	1	1	0	0	0	1	0	0	0	1	0	1	1	1	0	1	1	1	0	1	0	0
516	LMA26	1	1	0	54	0.67	9	1.96	0	0	1	1	0	1	0	1	0	0	1	0	1	1	1	0	0	0	0	0	1	1	1	0	1	1	0	1	1	1	0	1	1	0	1	0	0	0	0	0	0
517	LMA27	1	1	1	76	0.53	6	4.83	0	1	0	1	1	1	1	1	1	1	0	0	1	1	0	0	1	0	0	1	0	1	0	1	0	1	0	1	1	1	0	0	0	1	0	0	0	0	0	1	1
518	LMA28	1	1	1	57	0.61	5	3.9	0	0	0	0	1	0	0	1	0	1	0	1	1	0	0	0	1	1	1	0	0	0	0	1	0	0	0	0	0	1	0	1	1	0	1	1	1	0	0	0	1
519	LMA29	1	1	1	71	0.51	4	3.29	0	0	0	1	1	1	0	1	0	0	0	1	0	1	1	0	0	0	1	0	0	1	1	1	0	0	1	1	0	0	0	1	0	1	0	0	1	0	1	0	0
520	LMA30	1	1	0	75	0.79	5	1.48	0	0	0	0	0	0	1	0	0	0	0	0	1	1	0	1	1	1	0	1	1	1	0	1	0	0	1	0	0	1	0	0	1	0	1	1	0	1	0	0	0
521	LMA31	1	1	1	40	0.65	8	4.65	1	0	1	1	1	1	0	1	0	1	1	1	1	1	0	1	0	1	1	0	0	0	0	0	0	1	1	0	1	1	0	1	0	1	1	0	0	1	1	1	1
522	LMA32	1	1	1	57	0.56	6	0.29	1	0	0	1	1	1	0	0	1	0	1	1	1	1	1	0	0	1	1	0	0	1	1	1	0	1	0	0	1	1	0	0	0	1	0	1	1	1	0	0	1
523	LMA33	1	1	0	36	0.96	9	5.42	0	0	1	1	1	0	0	1	0	1	1	1	0	0	0	0	0	1	1	0	1	1	1	0	0	1	0	0	0	1	0	1	1	0	1	1	1	1	0	1	0
524	LMA34	1	1	0	45	0.8	9	3.66	0	1	0	1	0	0	0	1	1	0	1	1	0	0	0	1	0	1	1	1	1	1	0	1	0	1	0	0	0	0	1	1	0	1	1	1	1	0	0	0	1
525	LMA35	1	1	1	38	0.99	7	5.21	1	1	0	1	0	0	0	0	1	1	0	1	1	0	0	0	1	0	1	0	1	1	1	1	0	1	1	1	1	1	0	0	0	0	0	0	1	0	0	0	0
526	LMA36	1	1	1	81	0.79	10	5.73	1	0	0	0	1	1	1	1	1	0	1	0	0	0	0	1	1	0	1	0	1	0	1	1	1	1	1	1	1	1	1	1	1	0	0	1	0	0	1	1	0
527	LMA37	1	1	1	35	0.61	3	3.39	0	0	0	0	1	1	1	0	1	0	1	0	0	0	1	1	0	0	0	1	0	1	0	1	0	1	0	0	1	1	0	0	0	0	0	1	0	1	0	1	0
528	LMA38	1	1	1	48	0.65	7	5.96	0	0	1	1	0	0	0	1	1	1	0	0	1	1	1	1	1	0	0	1	1	1	1	1	1	0	0	0	1	1	1	1	0	1	1	0	1	0	1	1	1
529	LMA39	1	1	0	77	0.84	4	1.58	0	1	0	1	1	0	0	1	1	1	0	1	1	1	0	0	0	1	1	1	0	0	1	0	1	0	0	1	1	0	1	0	1	1	1	1	0	0	0	0	0
530	LMA40	1	1	1	59	0.5	3	2.36	0	1	0	1	0	1	0	0	1	0	1	1	1	1	0	0	1	1	0	0	0	0	1	1	0	0	1	1	1	0	1	1	1	0	0	0	0	0	0	0	1
531	LMA41	1	1	1	55	0.84	3	5.76	1	1	1	1	1	1	1	1	1	0	0	1	0	1	1	1	1	1	1	0	0	0	1	0	0	0	0	1	0	1	1	1	1	1	0	0	1	0	0	1	0
532	LMA42	1	1	0	69	0.8	4	0.88	1	0	0	0	0	1	1	1	0	0	1	0	0	0	1	1	1	1	1	0	0	1	1	0	0	0	0	1	1	0	1	0	1	1	1	0	0	0	1	0	0
533	LMA43	1	1	1	48	0.56	8	3.35	0	1	0	1	1	0	1	1	0	1	0	0	1	1	0	1	1	0	1	0	1	1	0	0	1	1	1	1	1	1	1	0	0	0	0	1	1	0	0	1	0
534	LMA44	1	1	0	54	0.61	4	5.76	0	0	1	0	0	0	0	1	1	0	1	1	0	0	0	0	1	0	1	0	1	1	0	0	1	1	0	1	1	0	1	1	0	1	0	0	0	1	0	1	0
535	LMA45	1	1	0	68	0.78	10	6.23	1	1	1	0	1	1	0	1	0	0	0	1	0	1	0	0	0	1	0	0	1	1	1	0	0	0	1	0	0	1	0	0	0	1	1	1	1	0	0	1	0
536	LMA46	1	1	0	20	0.65	3	1.42	1	1	0	1	0	0	1	1	1	0	1	1	0	0	0	1	0	1	1	1	1	0	0	0	1	1	1	1	0	1	1	1	1	0	1	0	1	0	0	0	0
537	LMA47	1	1	0	71	0.84	4	0.71	1	0	0	1	1	0	1	1	1	0	1	1	0	0	1	1	1	0	0	1	0	1	1	1	0	0	1	0	1	1	0	0	1	1	1	0	0	0	0	1	0
538	LMA48	1	1	0	20	0.68	9	5.76	0	1	0	0	0	0	0	0	0	0	0	1	0	0	0	1	0	1	0	0	1	1	0	1	1	1	1	1	0	1	0	1	0	1	1	0	1	1	1	1	1
539	LMA49	1	1	1	77	0.57	7	5.94	1	1	0	1	0	1	0	1	1	0	1	1	1	0	1	0	0	0	0	1	1	0	1	0	0	1	1	0	1	1	1	0	0	0	0	1	0	1	1	0	1
540	LMA50	1	1	0	78	0.69	6	3.66	1	1	1	0	0	1	1	1	1	1	0	1	0	1	1	1	1	1	0	0	1	0	1	1	1	1	1	0	0	1	1	1	0	0	0	1	1	0	0	0	1
541	LMA51	1	1	1	75	0.93	11	1.08	1	1	1	1	1	1	0	0	1	1	1	0	1	0	0	1	0	0	0	0	0	0	0	0	0	1	0	0	1	0	1	0	1	1	0	0	1	1	0	0	0
542	LMA52	1	1	0	78	0.54	6	5.67	1	0	0	1	1	1	0	1	1	1	0	0	0	1	1	0	0	0	0	0	1	0	0	1	0	0	0	0	1	1	0	0	1	1	1	0	1	1	0	0	1
543	LMA53	1	1	1	49	0.99	9	1.75	1	0	1	1	0	1	1	1	1	0	0	1	0	1	1	1	0	1	1	1	1	1	0	0	1	1	0	1	0	0	1	1	0	0	0	1	0	0	0	1	1
544	LMA54	1	1	0	60	0.7	2	5.87	1	0	0	1	0	0	0	0	1	1	0	0	0	1	1	1	0	0	1	1	0	1	1	1	1	1	0	1	0	1	0	0	0	1	1	0	0	0	1	1	0
545	LMA55	1	1	0	50	0.6	5	2.84	1	0	0	1	1	1	1	0	0	0	0	1	0	0	1	0	1	0	1	1	1	0	1	1	0	1	0	1	1	1	0	1	1	0	1	1	0	0	0	0	0
546	LMA56	1	1	0	74	0.97	5	5.05	1	1	0	1	0	0	1	1	0	1	0	1	0	1	1	0	1	1	1	0	1	1	1	0	0	0	1	1	0	1	0	0	1	0	0	0	0	1	0	1	0
547	LMA57	1	1	0	25	0.66	10	1.98	1	1	1	1	1	0	1	1	1	1	1	0	1	1	1	1	1	1	0	0	1	0	0	0	1	0	0	0	1	1	1	1	0	0	1	0	0	1	1	1	1
548	LMA58	1	1	0	57	0.87	4	1.32	1	1	1	1	0	0	1	1	1	0	1	1	1	0	0	1	0	0	1	0	0	1	1	1	1	1	1	0	1	1	0	0	0	1	1	0	0	0	1	0	0
549	LMA59	1	1	1	51	0.91	6	0.89	1	0	0	1	1	1	0	0	0	0	0	1	0	1	0	1	1	0	1	1	0	1	1	0	1	0	1	1	1	0	1	1	1	1	1	0	1	0	0	0	1
550	LMA60	1	1	1	40	0.72	9	5.89	1	0	1	1	0	0	1	0	1	0	0	0	0	0	1	0	0	0	1	1	1	1	0	1	0	1	1	0	0	1	1	1	1	1	0	1	1	1	1	0	0
551	LMA61	1	1	0	41	0.87	6	6.07	1	0	0	0	1	0	0	1	1	1	1	0	0	1	1	1	1	0	0	1	1	0	0	0	1	1	0	0	1	1	1	1	0	0	0	1	0	1	0	1	1
552	LMA62	1	1	1	55	0.7	7	5.53	1	1	0	0	0	1	0	1	1	1	0	1	0	0	1	0	0	1	1	1	1	1	0	1	1	0	0	1	1	1	0	0	0	0	0	1	0	0	0	0	1
553	LMA63	1	1	0	75	0.88	7	3.88	1	1	1	1	1	1	1	0	1	0	1	0	1	0	1	0	1	1	0	0	0	1	1	0	1	1	1	0	1	1	0	1	0	1	0	0	0	1	1	0	0
554	LMA64	1	1	0	61	0.85	8	2.97	1	1	1	1	1	0	1	1	1	1	1	0	1	1	0	0	0	1	0	0	1	1	1	0	0	0	0	0	0	1	0	1	1	0	1	0	1	1	0	0	0
555	LMA65	1	1	0	49	0.51	5	2.01	1	0	1	0	1	1	0	1	1	1	1	0	0	1	0	0	1	1	0	0	1	0	0	1	0	0	0	1	0	1	0	1	0	1	1	0	1	0	0	1	0
556	LMA66	1	1	1	73	0.53	4	5.82	1	1	1	0	0	1	1	0	0	1	1	0	0	1	0	0	0	1	1	1	0	0	0	1	0	1	0	0	1	0	0	0	0	0	1	1	1	0	0	1	0
557	LMA67	1	1	1	71	0.71	6	1.87	1	1	1	0	1	1	0	1	0	0	0	0	0	1	0	0	1	0	1	1	0	0	0	0	1	1	1	0	0	0	0	0	1	0	0	1	0	0	0	0	0
558	LMA68	1	1	1	46	0.66	9	2.78	1	1	1	1	1	1	1	0	1	1	1	1	0	0	1	1	1	0	0	1	1	1	1	1	1	0	0	1	1	0	0	0	1	1	0	1	0	0	0	0	0
559	LMA69	1	1	0	79	0.73	8	2.04	1	1	1	1	1	1	0	0	1	1	1	1	1	0	1	0	0	1	0	1	0	0	0	1	1	1	0	1	0	1	0	1	1	1	0	1	1	1	1	1	1
560	LMA70	1	1	0	27	0.98	6	6.17	1	0	1	1	0	0	1	0	0	1	0	1	0	0	1	0	0	1	0	1	0	1	1	1	1	1	0	1	1	0	0	1	0	0	1	1	0	1	1	0	1
561	LMA71	1	1	1	49	0.82	8	4.91	1	0	1	1	1	0	1	1	1	0	1	1	0	1	0	0	0	0	1	0	1	1	1	1	0	1	1	0	0	1	1	1	1	0	0	0	1	1	0	1	0
562	LMA72	1	1	0	69	0.57	7	0.85	1	1	1	1	0	0	1	1	0	0	1	1	0	1	0	1	1	1	0	1	0	1	1	1	0	0	0	1	0	1	0	0	0	1	1	0	0	0	0	0	0
563	LMA73	1	1	1	58	0.58	6	2.33	1	1	1	1	0	1	1	0	1	1	1	1	0	1	1	1	0	0	1	1	1	0	1	1	0	1	0	0	0	1	1	1	1	1	1	1	0	1	1	0	0
564	LMA74	1	1	0	73	0.73	7	2.93	1	0	1	0	1	1	0	0	0	0	0	0	0	1	0	0	1	1	1	0	1	0	0	0	1	0	0	1	0	1	1	0	1	1	0	1	0	1	0	0	0
565	LMA75	1	1	0	29	0.56	5	2.19	1	0	1	1	0	1	0	0	0	0	0	0	1	1	1	1	1	1	0	0	0	0	0	1	0	1	0	1	1	0	1	1	0	1	1	1	0	1	0	0	1
566	LMA76	1	1	0	26	0.86	5	4.03	1	1	1	0	0	1	1	1	1	1	1	0	1	0	0	0	0	0	0	1	0	0	1	1	1	1	1	0	1	0	1	0	0	1	1	0	1	1	0	0	1
567	LMA77	1	1	0	60	0.89	5	1.89	1	0	1	1	1	0	0	1	1	1	1	1	1	1	0	1	1	1	0	1	0	0	0	1	1	0	1	0	1	0	0	0	1	1	1	1	1	1	0	0	0
568	LMA78	1	1	1	64	0.79	6	1.18	1	1	1	0	1	1	0	1	0	0	1	1	1	1	0	0	1	1	0	0	1	1	1	0	0	1	0	1	1	0	0	1	1	0	0	1	1	1	1	1	0
569	LMA79	1	1	0	41	0.92	3	1.01	1	1	1	0	0	1	0	1	0	1	1	0	0	0	1	1	0	0	0	1	0	1	0	0	1	1	1	0	0	1	1	1	0	1	0	1	0	0	1	0	0
570	LMA80	1	1	1	27	0.94	2	0.94	1	0	1	0	0	0	0	1	0	0	1	1	1	0	0	1	1	0	0	0	0	0	1	1	1	1	1	0	0	0	0	1	0	0	0	0	1	0	0	0	1
571	LMA81	1	1	1	36	0.84	8	5.45	1	0	1	1	1	1	1	0	1	0	1	1	0	0	0	0	0	0	0	0	0	1	1	0	1	0	0	1	0	0	1	1	1	0	0	0	0	1	0	0	0
572	LMA82	1	1	0	65	0.62	8	4.56	1	1	1	1	0	0	1	1	0	1	1	0	1	0	1	0	1	1	0	0	1	0	1	0	1	0	1	1	0	0	1	1	1	1	0	1	1	0	1	0	1
573	LMA83	1	1	0	62	0.93	8	5.51	1	0	1	1	0	1	0	0	0	1	0	1	1	1	1	1	1	0	0	1	0	1	0	1	1	1	1	1	1	1	0	0	1	1	0	0	0	1	0	1	1
574	LMA84	1	1	0	39	0.83	8	1.25	1	1	1	1	0	0	0	1	0	1	1	1	0	0	0	1	1	1	0	0	0	1	0	0	1	1	1	0	0	1	0	1	0	1	1	1	1	0	1	0	0
575	LMA85	1	1	0	22	0.77	4	1.31	1	1	1	1	0	0	0	0	0	0	0	0	0	1	1	0	1	0	1	0	0	1	1	0	0	0	0	1	0	0	1	0	1	0	0	1	0	0	0	1	0
576	LMA86	1	1	1	64	0.57	8	4.61	1	0	1	1	0	0	0	1	1	0	1	1	0	0	0	0	1	1	1	1	0	1	1	0	1	1	0	1	0	1	0	1	0	0	0	1	1	0	0	0	0
577	LMA87	1	1	0	23	0.83	7	0.52	1	0	1	0	1	1	0	0	1	0	1	1	1	0	1	0	1	1	0	1	1	0	0	1	0	1	1	1	0	1	0	0	0	0	1	1	1	1	0	0	0
578	LMA88	1	1	0	71	0.56	8	5.22	0	0	0	1	1	1	1	0	1	0	0	0	1	0	0	1	1	1	0	1	0	0	0	0	1	1	1	1	1	1	1	1	0	0	1	1	1	0	1	1	1
579	LMA89	1	1	0	56	0.77	5	1.59	1	1	0	0	0	0	1	0	1	1	0	0	0	0	1	1	0	1	1	1	0	0	0	1	0	0	1	1	1	0	1	1	1	0	1	0	1	1	1	1	1
580	LMA90	1	1	1	68	0.73	5	2.46	0	0	1	0	0	0	1	0	0	0	0	1	1	1	0	0	0	1	1	0	0	1	0	1	1	0	0	1	1	1	1	0	0	1	0	1	0	0	1	0	1
581	LMA91	1	1	0	52	0.67	9	3.56	1	0	1	1	0	1	1	1	1	1	1	0	1	1	0	0	0	1	0	0	0	1	0	0	0	1	1	1	1	1	0	0	0	1	1	0	0	1	1	0	1
582	LMA92	1	1	0	29	0.6	7	4.07	0	1	1	0	0	0	0	1	0	1	0	0	0	1	0	1	0	1	1	0	1	1	1	0	0	0	0	0	1	1	0	0	1	1	1	1	0	1	1	0	0
583	LMA93	1	1	0	74	0.6	4	2.26	1	0	0	1	0	0	1	0	0	1	0	1	1	0	1	0	0	1	0	0	1	0	1	0	1	1	1	0	0	0	1	0	1	0	0	1	0	0	1	1	1
584	LMA94	1	1	1	26	0.87	7	2.4	1	0	1	1	0	0	1	1	1	0	1	1	1	1	1	0	0	1	0	0	0	1	1	0	0	1	0	1	0	1	1	1	1	1	0	0	1	1	1	0	0
585	LMA95	1	1	1	69	0.78	4	1.89	0	0	0	1	0	0	0	0	1	0	1	0	1	0	0	1	1	1	1	1	1	0	1	0	1	1	0	0	0	0	1	1	0	0	1	0	0	0	0	0	0
586	LMA96	1	1	0	52	0.88	4	3.41	1	1	0	0	0	1	0	0	0	1	0	0	0	1	1	0	1	1	1	0	1	1	1	0	0	0	1	0	1	1	1	1	0	1	0	1	1	1	1	0	0
587	LMA97	1	1	1	64	0.83	11	4.56	0	0	1	0	1	1	0	1	0	0	1	0	0	0	1	1	1	0	1	0	1	1	0	1	1	0	0	1	0	0	0	1	0	1	0	1	0	1	1	1	1
588	LMA98	1	1	0	66	0.71	9	1.4	1	1	1	1	1	1	1	0	0	0	1	1	1	1	0	1	0	0	0	1	1	0	0	1	1	0	1	1	1	0	1	1	1	1	0	0	1	0	1	0	0
589	LMA99	1	1	0	63	0.93	8	2.76	1	0	0	1	0	0	0	0	1	1	1	1	1	0	1	1	0	1	0	0	1	0	1	1	1	0	0	1	1	1	0	0	0	0	1	0	0	1	0	1	0
590	LMA100	1	1	1	81	0.51	3	0.57	1	1	0	1	1	1	0	0	0	0	1	0	0	1	1	0	1	0	1	1	0	0	1	1	0	1	0	1	0	0	0	0	1	1	1	0	1	1	0	1	1
591	LMA101	1	1	0	24	0.63	7	1.27	1	0	0	0	0	0	1	0	0	1	0	0	0	1	0	0	1	0	0	1	0	1	1	0	0	1	0	1	1	0	1	1	0	1	0	0	0	0	0	1	1
592	LMA102	1	1	0	33	0.84	4	4.67	1	1	1	1	0	1	1	0	1	0	1	1	1	0	0	0	1	1	0	0	0	0	1	1	0	0	0	0	0	0	0	1	0	1	1	0	0	0	0	0	0
593	LMA103	1	1	0	42	0.86	6	4.75	1	1	1	0	1	1	1	1	0	0	1	1	0	1	0	1	0	1	1	1	1	1	1	0	0	0	0	0	1	0	0	0	1	0	1	1	0	1	0	1	0
594	LMA104	1	1	0	33	0.92	7	3.58	0	0	1	1	0	0	1	0	1	0	1	1	0	0	1	0	0	1	1	0	1	1	0	1	0	1	0	1	0	1	1	0	0	0	0	1	0	0	1	0	0
595	LMA105	1	1	1	81	0.52	5	4.15	1	0	1	0	1	0	0	0	0	1	0	0	1	0	1	0	0	0	1	1	1	1	1	0	1	0	0	1	1	1	0	0	1	0	0	0	1	1	0	0	0
596	LMA106	1	1	1	53	0.82	5	0.69	0	0	1	0	1	0	0	0	1	0	0	1	0	1	0	0	0	0	1	0	1	0	1	1	0	1	1	0	1	0	1	1	1	1	0	0	0	1	0	1	1
597	LMA107	1	1	1	71	0.78	6	0.62	1	1	1	1	1	1	1	0	1	1	1	0	0	1	1	0	1	0	1	0	0	0	1	1	1	1	0	0	0	0	1	0	1	1	0	1	1	0	1	0	0
598	LMA108	1	1	0	29	0.97	4	5.49	0	0	1	1	1	0	1	0	1	0	0	0	0	0	0	0	0	0	0	1	0	1	0	1	0	0	1	1	1	0	0	0	1	1	1	1	1	0	0	1	1
599	LMA109	1	1	1	49	0.88	6	4.05	0	0	1	1	1	1	0	0	1	0	0	1	0	1	1	0	1	1	0	1	0	1	1	0	1	0	1	1	1	1	0	1	1	0	1	0	1	1	0	1	1
600	LMA110	1	1	0	43	0.88	6	5.93	0	0	1	1	0	0	0	0	0	0	1	1	1	1	1	1	1	1	0	0	0	1	1	1	1	0	1	1	0	1	0	1	1	1	0	1	0	0	1	0	0
601	LMA111	1	1	1	82	0.81	8	5.57	0	1	1	1	1	1	1	1	0	0	0	0	0	0	0	1	0	1	1	1	0	0	0	1	0	1	0	1	1	0	0	0	0	1	0	0	1	0	1	0	0
602	LMA112	1	1	1	82	0.78	6	5.36	1	1	1	0	1	0	0	0	1	1	1	0	1	0	0	1	0	0	0	1	1	1	1	1	0	1	1	1	0	1	0	0	1	1	1	0	0	0	0	0	0
603	LMA113	1	1	0	63	0.98	6	0.51	0	1	1	1	0	1	0	1	1	0	1	0	1	1	0	0	1	1	1	1	0	1	1	0	1	1	1	1	1	1	1	0	1	1	0	1	1	0	0	0	0
604	LMA114	1	1	1	78	0.7	7	4.65	1	1	1	1	1	1	1	1	1	1	1	1	0	1	0	1	1	1	1	1	0	0	1	0	0	1	1	1	1	0	1	1	0	0	1	0	0	0	1	0	1
605	LMA115	1	1	0	82	0.75	8	1.26	1	0	1	1	0	0	0	0	0	1	1	0	0	1	1	1	1	0	0	0	0	0	0	1	0	0	0	1	1	0	0	0	1	0	1	1	0	0	1	1	1
606	LMA116	1	1	0	20	0.86	7	3.87	1	1	0	0	0	0	0	1	0	0	1	1	1	0	1	0	1	1	1	0	1	0	0	0	0	1	1	1	0	0	0	0	0	0	1	0	0	0	1	0	0
607	LMA117	1	1	1	53	0.65	6	5.82	0	1	0	1	0	0	1	0	1	0	0	1	1	0	1	1	0	0	0	0	1	0	1	0	1	0	0	1	0	1	1	0	0	0	1	1	1	0	0	0	0
608	LMA118	1	1	1	43	0.78	8	2.55	1	0	1	0	0	1	0	0	1	0	1	1	0	1	0	0	0	1	1	0	1	1	1	0	0	0	0	1	1	0	0	0	1	0	1	1	1	1	1	0	1
609	LMA119	1	1	1	23	0.96	10	2.9	0	1	0	0	0	0	0	1	0	1	0	1	1	0	1	1	0	1	0	0	1	0	1	0	1	1	0	1	0	1	0	0	0	1	1	1	1	0	1	1	1
610	LMA120	1	1	1	65	0.91	7	2.13	0	1	0	1	1	1	0	1	1	0	0	0	1	0	1	1	1	0	1	0	0	0	0	0	1	0	0	0	0	1	1	0	0	0	1	1	1	0	0	0	1
611	LMA121	1	1	0	73	0.92	5	5.57	0	0	1	0	1	1	0	1	0	0	1	0	0	1	1	1	0	0	0	1	1	0	1	0	1	1	1	0	0	0	0	0	0	0	0	0	0	0	0	0	1
612	LMA122	1	1	0	56	0.69	9	0.69	0	1	1	0	1	0	1	1	1	1	1	1	1	1	1	1	1	1	1	1	1	1	0	1	1	1	1	1	0	0	1	0	1	0	1	0	1	0	1	1	0
613	LMA123	1	1	0	58	0.63	8	5.11	0	0	0	1	1	1	0	0	0	0	1	1	0	1	1	0	1	0	0	1	1	1	0	0	1	1	1	1	0	0	0	0	0	0	0	0	0	1	0	1	1
614	LMA124	1	1	0	70	0.53	7	0.37	0	0	0	0	0	0	0	1	1	0	0	1	1	0	0	0	1	0	1	1	0	0	0	0	0	0	1	0	1	1	1	0	1	1	1	1	1	1	1	1	0
615	LMA125	1	1	0	27	0.66	8	4.62	1	1	0	0	1	0	1	0	1	0	0	0	0	0	1	1	1	0	0	0	1	1	1	1	1	1	0	0	0	0	0	0	1	1	1	1	1	1	0	0	1
616	LMA126	1	1	0	82	0.94	4	4.2	0	0	1	1	0	0	0	1	1	1	1	1	1	1	1	0	1	1	0	0	1	0	0	0	0	1	1	0	0	0	1	0	1	0	1	0	0	1	1	0	0
617	LMA127	1	1	0	77	0.64	5	1.81	1	0	0	0	1	1	1	1	0	1	0	0	0	0	0	0	1	0	0	1	0	1	1	1	0	1	0	1	0	1	0	0	0	0	0	1	1	1	1	1	0
618	LMA128	1	1	0	48	0.69	6	0.85	0	1	1	0	0	1	0	1	0	0	0	1	0	1	0	0	1	0	0	0	0	0	1	0	0	0	1	1	1	1	0	1	1	1	0	0	1	0	0	1	0
619	LMA129	1	1	1	61	0.67	8	4.79	0	1	0	0	0	1	0	1	1	0	0	0	1	0	0	1	0	1	1	0	1	0	1	1	0	1	1	0	1	0	1	0	0	0	0	1	1	0	1	1	0
620	LMA130	1	1	0	62	0.75	10	2.12	0	0	0	0	0	0	0	1	1	1	1	0	1	0	0	1	0	1	0	0	1	0	1	0	1	1	1	1	1	0	0	1	1	0	1	1	0	1	0	1	0
621	LMA131	1	1	0	40	0.8	6	5.24	1	1	1	1	1	1	0	1	1	1	1	0	0	1	1	1	0	0	1	0	1	0	0	0	0	0	1	0	1	1	1	0	0	0	1	0	1	1	1	0	0
622	LMA132	1	1	1	40	0.58	12	5.84	1	0	0	0	1	1	1	1	0	1	0	0	1	1	0	0	1	0	0	0	0	1	1	0	0	0	1	1	1	1	0	1	1	1	1	0	1	0	0	1	1
623	LMA133	1	1	0	65	0.92	7	0.88	0	1	0	0	1	0	1	1	0	0	0	0	0	0	1	0	1	1	1	1	1	1	1	0	1	1	1	1	1	0	0	1	0	0	0	0	0	0	0	0	0
624	LMA134	1	1	1	55	0.54	7	5.17	0	0	0	1	1	1	0	0	1	1	0	0	1	1	1	0	1	1	1	0	1	1	0	1	1	1	1	1	1	0	0	1	0	1	0	1	1	0	1	1	1
625	LMA135	1	1	1	44	0.82	8	0.77	1	1	1	0	1	0	1	0	1	1	1	1	1	1	0	1	1	0	1	1	1	1	1	1	0	1	1	0	0	0	0	1	1	0	1	0	0	0	1	0	0
626	LMA136	1	1	1	41	0.55	2	4.42	0	1	1	1	1	1	1	1	0	0	0	0	1	0	0	0	1	1	1	0	0	0	1	0	0	1	1	1	1	0	0	1	1	0	0	0	0	1	1	0	0
627	LMA137	1	1	1	61	0.87	4	1.31	1	1	1	1	0	1	1	0	0	1	1	0	0	1	0	1	1	1	1	0	1	0	0	0	1	0	1	1	0	1	1	0	1	0	0	1	0	0	0	0	1
628	LMA138	1	1	0	73	0.68	4	0.49	0	0	0	1	1	1	1	0	0	1	1	1	1	0	0	1	0	0	1	1	1	1	0	1	1	0	0	1	1	0	1	1	0	1	1	1	1	0	1	1	1
629	LMA139	1	1	0	23	0.58	8	1.63	0	0	1	0	1	1	1	1	0	0	0	1	1	1	1	1	1	0	1	0	1	1	1	0	1	0	0	1	0	0	0	0	0	1	1	0	1	1	0	1	1
630	LMA140	1	1	1	48	0.54	2	2.58	0	1	1	1	0	1	0	0	0	0	1	1	0	0	0	0	0	0	0	1	1	0	1	1	0	0	0	0	0	0	1	1	0	1	1	1	1	0	0	0	1
631	LMA141	1	1	1	82	0.95	8	3.94	0	0	0	1	1	1	1	0	0	1	0	0	0	0	0	1	0	1	1	0	0	1	0	0	0	1	1	0	1	1	0	0	0	0	1	0	0	0	0	1	0
632	LMA142	1	1	1	21	0.79	5	0.28	1	1	0	0	0	0	1	0	0	0	1	1	1	0	1	1	0	0	1	0	0	1	1	0	1	0	1	0	1	1	0	1	1	0	1	1	0	1	0	1	1
633	LMA143	1	1	0	69	0.8	9	0.99	0	1	0	1	1	1	0	0	1	1	0	0	0	0	0	0	1	1	0	0	1	1	1	1	0	0	1	1	0	0	1	0	1	1	1	0	1	0	1	0	0
634	LMA144	1	1	1	70	0.93	5	4.66	1	1	1	1	1	0	1	1	0	1	0	0	0	0	0	0	0	0	0	1	1	1	1	1	0	0	0	1	1	0	1	0	1	1	0	0	1	0	0	1	0
635	LMA145	1	1	1	51	0.73	8	2.88	1	0	0	1	1	1	1	1	1	1	1	1	0	1	0	1	0	0	0	1	1	0	0	0	0	0	0	0	1	1	1	0	0	1	1	0	1	0	1	0	0
636	LMA146	1	1	1	80	0.54	6	6.23	1	1	1	0	1	0	1	0	1	1	0	0	0	1	1	0	0	1	0	0	1	0	0	0	0	0	1	0	1	0	1	1	1	0	1	1	1	0	1	0	0
637	LMA147	1	1	0	42	0.89	4	2.56	1	0	0	1	0	0	0	0	1	1	1	1	0	1	0	0	0	0	0	0	0	1	0	1	1	1	0	1	1	0	0	0	0	1	0	1	0	1	0	0	1
638	LMA148	1	1	0	65	0.57	1	6	0	0	1	1	1	1	0	0	0	0	1	0	1	1	1	1	1	1	0	1	1	1	0	0	1	1	0	0	0	1	0	1	0	1	1	1	1	1	0	0	0
639	LMA149	1	1	1	69	0.84	5	1.89	1	1	1	0	0	1	0	1	0	1	1	0	1	0	1	1	0	1	0	1	1	0	1	1	1	0	1	0	0	1	0	1	1	0	1	0	1	1	1	1	1
640	LMA150	1	1	1	21	0.79	9	2.17	0	0	0	0	0	1	0	1	0	1	0	1	1	0	0	0	0	1	0	0	0	1	0	1	0	1	0	1	0	0	1	0	1	0	1	1	1	1	0	0	1
641	LMA151	1	1	0	20	0.77	9	0.33	0	1	0	1	1	1	0	1	0	1	0	0	0	1	1	1	1	0	1	1	1	0	1	1	1	0	1	0	1	0	0	1	1	1	1	0	1	0	0	1	1
642	LMA152	1	1	0	59	0.82	2	5.59	1	1	1	1	0	0	0	1	1	0	1	0	1	1	0	0	1	0	1	1	1	1	1	1	0	0	0	0	0	0	1	0	1	0	0	0	1	1	1	1	0
643	LMA153	1	1	1	20	0.77	9	5.88	0	0	0	0	0	1	1	1	1	0	0	1	0	1	0	0	0	0	0	1	0	0	1	1	1	1	1	0	0	1	1	1	1	1	1	1	0	1	0	1	0
[truncated: 52 more columns]
