# Supplementary material for: Effect of passive solar drying on food security in rural Mozambique
Source: Sci Rep. 2022 Oct 13;12:17154. doi: 10.1038/s41598-022-22129-9 (PMC9561633; doi:10.1038/s41598-022-22129-9)
Supplement: Supplementary file 2 — Supplementary Information 2. [file 41598_2022_22129_MOESM2_ESM.txt]

. import excel 


. psmatch2 Intervention Location Gender Age Sold_perc hhs Land Training use_drying Info_neighbor Info_extension assoc Beans_Prd Maize_prd Sorghum_prd Rice_Prd Cassava_prd, outcom
> e( WDDS ) neighbor(1) common

Probit regression                                 Number of obs   =        643
                                                  LR chi2(16)     =     387.92
                                                  Prob > chi2     =     0.0000
Log likelihood =  -251.1687                       Pseudo R2       =     0.4357

--------------------------------------------------------------------------------
  Intervention |      Coef.   Std. Err.      z    P>|z|     [95% Conf. Interval]
---------------+----------------------------------------------------------------
      Location |  -.2305893   .1564572    -1.47   0.141    -.5372397    .0760611
        Gender |  -.2810126    .145582    -1.93   0.054    -.5663481    .0043228
           Age |   .0381419   .0042002     9.08   0.000     .0299097    .0463742
     Sold_perc |   1.821307   .3563222     5.11   0.000     1.122928    2.519686
           hhs |   .0849969   .0253298     3.36   0.001     .0353514    .1346423
          Land |   .2906921    .045403     6.40   0.000     .2017037    .3796804
      Training |   .2785198   .1303937     2.14   0.033     .0229529    .5340867
    use_drying |   .1500648   .1285394     1.17   0.243    -.1018677    .4019974
 Info_neighbor |   .3629577   .1297133     2.80   0.005     .1087242    .6171911
Info_extension |  -.0252888   .1300757    -0.19   0.846    -.2802325    .2296549
         assoc |   .3930753   .1443728     2.72   0.006     .1101097    .6760408
     Beans_Prd |   .6237014   .1434406     4.35   0.000     .3425631    .9048398
     Maize_prd |  -.4318699   .1352193    -3.19   0.001    -.6968948    -.166845
   Sorghum_prd |   .0296008   .1380054     0.21   0.830    -.2408849    .3000864
      Rice_Prd |     .29304   .1342612     2.18   0.029     .0298929     .556187
   Cassava_prd |  -.0454388    .141944    -0.32   0.749    -.3236439    .2327662
         _cons |  -4.270031   .4162879   -10.26   0.000     -5.08594   -3.454122
--------------------------------------------------------------------------------
----------------------------------------------------------------------------------------
        Variable     Sample |    Treated     Controls   Difference         S.E.   T-stat
----------------------------+-----------------------------------------------------------
            WDDS  Unmatched |  5.6525974   2.90149254   2.75110487    .09173427    29.99
                        ATT | 5.64638783   3.66159696   1.98479087   .275946809     7.19
----------------------------+-----------------------------------------------------------
Note: S.E. does not take into account that the propensity score is estimated.

 psmatch2: |   psmatch2: Common
 Treatment |        support
assignment | Off suppo  On suppor |     Total
-----------+----------------------+----------
 Untreated |         0        335 |       335 
   Treated |        45        263 |       308 
-----------+----------------------+----------
     Total |        45        598 |       643 


. psmatch2 Intervention Location Gender Age Sold_perc hhs Land Training use_drying Info_neighbor Info_extension assoc Beans_Prd Maize_prd Sorghum_prd Rice_Prd Cassava_prd, outcom
> e( WDDS ) radius common

Probit regression                                 Number of obs   =        643
                                                  LR chi2(16)     =     387.92
                                                  Prob > chi2     =     0.0000
Log likelihood =  -251.1687                       Pseudo R2       =     0.4357

--------------------------------------------------------------------------------
  Intervention |      Coef.   Std. Err.      z    P>|z|     [95% Conf. Interval]
---------------+----------------------------------------------------------------
      Location |  -.2305893   .1564572    -1.47   0.141    -.5372397    .0760611
        Gender |  -.2810126    .145582    -1.93   0.054    -.5663481    .0043228
           Age |   .0381419   .0042002     9.08   0.000     .0299097    .0463742
     Sold_perc |   1.821307   .3563222     5.11   0.000     1.122928    2.519686
           hhs |   .0849969   .0253298     3.36   0.001     .0353514    .1346423
          Land |   .2906921    .045403     6.40   0.000     .2017037    .3796804
      Training |   .2785198   .1303937     2.14   0.033     .0229529    .5340867
    use_drying |   .1500648   .1285394     1.17   0.243    -.1018677    .4019974
 Info_neighbor |   .3629577   .1297133     2.80   0.005     .1087242    .6171911
Info_extension |  -.0252888   .1300757    -0.19   0.846    -.2802325    .2296549
         assoc |   .3930753   .1443728     2.72   0.006     .1101097    .6760408
     Beans_Prd |   .6237014   .1434406     4.35   0.000     .3425631    .9048398
     Maize_prd |  -.4318699   .1352193    -3.19   0.001    -.6968948    -.166845
   Sorghum_prd |   .0296008   .1380054     0.21   0.830    -.2408849    .3000864
      Rice_Prd |     .29304   .1342612     2.18   0.029     .0298929     .556187
   Cassava_prd |  -.0454388    .141944    -0.32   0.749    -.3236439    .2327662
         _cons |  -4.270031   .4162879   -10.26   0.000     -5.08594   -3.454122
--------------------------------------------------------------------------------
----------------------------------------------------------------------------------------
        Variable     Sample |    Treated     Controls   Difference         S.E.   T-stat
----------------------------+-----------------------------------------------------------
            WDDS  Unmatched |  5.6525974   2.90149254   2.75110487    .09173427    29.99
                        ATT | 5.64638783   2.90149254    2.7448953   .065805947    41.71
----------------------------+-----------------------------------------------------------
Note: S.E. does not take into account that the propensity score is estimated.

 psmatch2: |   psmatch2: Common
 Treatment |        support
assignment | Off suppo  On suppor |     Total
-----------+----------------------+----------
 Untreated |         0        335 |       335 
   Treated |        45        263 |       308 
-----------+----------------------+----------
     Total |        45        598 |       643 


. psmatch2 Intervention Location Gender Age Sold_perc hhs Land Training use_drying Info_neighbor Info_extension assoc Beans_Prd Maize_prd Sorghum_prd Rice_Prd Cassava_prd, outcom
> e( WDDS ) kernel common

Probit regression                                 Number of obs   =        643
                                                  LR chi2(16)     =     387.92
                                                  Prob > chi2     =     0.0000
Log likelihood =  -251.1687                       Pseudo R2       =     0.4357

--------------------------------------------------------------------------------
  Intervention |      Coef.   Std. Err.      z    P>|z|     [95% Conf. Interval]
---------------+----------------------------------------------------------------
      Location |  -.2305893   .1564572    -1.47   0.141    -.5372397    .0760611
        Gender |  -.2810126    .145582    -1.93   0.054    -.5663481    .0043228
           Age |   .0381419   .0042002     9.08   0.000     .0299097    .0463742
     Sold_perc |   1.821307   .3563222     5.11   0.000     1.122928    2.519686
           hhs |   .0849969   .0253298     3.36   0.001     .0353514    .1346423
          Land |   .2906921    .045403     6.40   0.000     .2017037    .3796804
      Training |   .2785198   .1303937     2.14   0.033     .0229529    .5340867
    use_drying |   .1500648   .1285394     1.17   0.243    -.1018677    .4019974
 Info_neighbor |   .3629577   .1297133     2.80   0.005     .1087242    .6171911
Info_extension |  -.0252888   .1300757    -0.19   0.846    -.2802325    .2296549
         assoc |   .3930753   .1443728     2.72   0.006     .1101097    .6760408
     Beans_Prd |   .6237014   .1434406     4.35   0.000     .3425631    .9048398
     Maize_prd |  -.4318699   .1352193    -3.19   0.001    -.6968948    -.166845
   Sorghum_prd |   .0296008   .1380054     0.21   0.830    -.2408849    .3000864
      Rice_Prd |     .29304   .1342612     2.18   0.029     .0298929     .556187
   Cassava_prd |  -.0454388    .141944    -0.32   0.749    -.3236439    .2327662
         _cons |  -4.270031   .4162879   -10.26   0.000     -5.08594   -3.454122
--------------------------------------------------------------------------------
----------------------------------------------------------------------------------------
        Variable     Sample |    Treated     Controls   Difference         S.E.   T-stat
----------------------------+-----------------------------------------------------------
            WDDS  Unmatched |  5.6525974   2.90149254   2.75110487    .09173427    29.99
                        ATT | 5.64638783   3.68584529   1.96054254   .193401242    10.14
----------------------------+-----------------------------------------------------------
Note: S.E. does not take into account that the propensity score is estimated.

 psmatch2: |   psmatch2: Common
 Treatment |        support
assignment | Off suppo  On suppor |     Total
-----------+----------------------+----------
 Untreated |         0        335 |       335 
   Treated |        45        263 |       308 
-----------+----------------------+----------
     Total |        45        598 |       643 


. 


. psgraph


. psmatch2 Intervention Location Gender Age Sold_perc hhs Land Training use_drying Info_neighbor Info_extension assoc Beans_Prd Maize_prd Sorghum_prd Rice_Prd Cassava_prd, outcom
> e( FAS ) radius common

Probit regression                                 Number of obs   =        643
                                                  LR chi2(16)     =     387.92
                                                  Prob > chi2     =     0.0000
Log likelihood =  -251.1687                       Pseudo R2       =     0.4357

--------------------------------------------------------------------------------
  Intervention |      Coef.   Std. Err.      z    P>|z|     [95% Conf. Interval]
---------------+----------------------------------------------------------------
      Location |  -.2305893   .1564572    -1.47   0.141    -.5372397    .0760611
        Gender |  -.2810126    .145582    -1.93   0.054    -.5663481    .0043228
           Age |   .0381419   .0042002     9.08   0.000     .0299097    .0463742
     Sold_perc |   1.821307   .3563222     5.11   0.000     1.122928    2.519686
           hhs |   .0849969   .0253298     3.36   0.001     .0353514    .1346423
          Land |   .2906921    .045403     6.40   0.000     .2017037    .3796804
      Training |   .2785198   .1303937     2.14   0.033     .0229529    .5340867
    use_drying |   .1500648   .1285394     1.17   0.243    -.1018677    .4019974
 Info_neighbor |   .3629577   .1297133     2.80   0.005     .1087242    .6171911
Info_extension |  -.0252888   .1300757    -0.19   0.846    -.2802325    .2296549
         assoc |   .3930753   .1443728     2.72   0.006     .1101097    .6760408
     Beans_Prd |   .6237014   .1434406     4.35   0.000     .3425631    .9048398
     Maize_prd |  -.4318699   .1352193    -3.19   0.001    -.6968948    -.166845
   Sorghum_prd |   .0296008   .1380054     0.21   0.830    -.2408849    .3000864
      Rice_Prd |     .29304   .1342612     2.18   0.029     .0298929     .556187
   Cassava_prd |  -.0454388    .141944    -0.32   0.749    -.3236439    .2327662
         _cons |  -4.270031   .4162879   -10.26   0.000     -5.08594   -3.454122
--------------------------------------------------------------------------------
----------------------------------------------------------------------------------------
        Variable     Sample |    Treated     Controls   Difference         S.E.   T-stat
----------------------------+-----------------------------------------------------------
             FAS  Unmatched | 20.9480519    6.9641791   13.9838728   .338656718    41.29
                        ATT | 20.9885932    6.9641791   14.0244141   .234576491    59.79
----------------------------+-----------------------------------------------------------
Note: S.E. does not take into account that the propensity score is estimated.

 psmatch2: |   psmatch2: Common
 Treatment |        support
assignment | Off suppo  On suppor |     Total
-----------+----------------------+----------
 Untreated |         0        335 |       335 
   Treated |        45        263 |       308 
-----------+----------------------+----------
     Total |        45        598 |       643 


. psmatch2 Intervention Location Gender Age Sold_perc hhs Land Training use_drying Info_neighbor Info_extension assoc Beans_Prd Maize_prd Sorghum_prd Rice_Prd Cassava_prd, outcom
> e( FAS ) kernel common

Probit regression                                 Number of obs   =        643
                                                  LR chi2(16)     =     387.92
                                                  Prob > chi2     =     0.0000
Log likelihood =  -251.1687                       Pseudo R2       =     0.4357

--------------------------------------------------------------------------------
  Intervention |      Coef.   Std. Err.      z    P>|z|     [95% Conf. Interval]
---------------+----------------------------------------------------------------
      Location |  -.2305893   .1564572    -1.47   0.141    -.5372397    .0760611
        Gender |  -.2810126    .145582    -1.93   0.054    -.5663481    .0043228
           Age |   .0381419   .0042002     9.08   0.000     .0299097    .0463742
     Sold_perc |   1.821307   .3563222     5.11   0.000     1.122928    2.519686
           hhs |   .0849969   .0253298     3.36   0.001     .0353514    .1346423
          Land |   .2906921    .045403     6.40   0.000     .2017037    .3796804
      Training |   .2785198   .1303937     2.14   0.033     .0229529    .5340867
    use_drying |   .1500648   .1285394     1.17   0.243    -.1018677    .4019974
 Info_neighbor |   .3629577   .1297133     2.80   0.005     .1087242    .6171911
Info_extension |  -.0252888   .1300757    -0.19   0.846    -.2802325    .2296549
         assoc |   .3930753   .1443728     2.72   0.006     .1101097    .6760408
     Beans_Prd |   .6237014   .1434406     4.35   0.000     .3425631    .9048398
     Maize_prd |  -.4318699   .1352193    -3.19   0.001    -.6968948    -.166845
   Sorghum_prd |   .0296008   .1380054     0.21   0.830    -.2408849    .3000864
      Rice_Prd |     .29304   .1342612     2.18   0.029     .0298929     .556187
   Cassava_prd |  -.0454388    .141944    -0.32   0.749    -.3236439    .2327662
         _cons |  -4.270031   .4162879   -10.26   0.000     -5.08594   -3.454122
--------------------------------------------------------------------------------
----------------------------------------------------------------------------------------
        Variable     Sample |    Treated     Controls   Difference         S.E.   T-stat
----------------------------+-----------------------------------------------------------
             FAS  Unmatched | 20.9480519    6.9641791   13.9838728   .338656718    41.29
                        ATT | 20.9885932   11.6128829   9.37571025   .714388509    13.12
----------------------------+-----------------------------------------------------------
Note: S.E. does not take into account that the propensity score is estimated.

 psmatch2: |   psmatch2: Common
 Treatment |        support
assignment | Off suppo  On suppor |     Total
-----------+----------------------+----------
 Untreated |         0        335 |       335 
   Treated |        45        263 |       308 
-----------+----------------------+----------
     Total |        45        598 |       643 


. psmatch2 Intervention Location Gender Age Sold_perc hhs Land Training use_drying Info_neighbor Info_extension assoc Beans_Prd Maize_prd Sorghum_prd Rice_Prd Cassava_prd, outcom
> e( FAS ) neighbor(1) common

Probit regression                                 Number of obs   =        643
                                                  LR chi2(16)     =     387.92
                                                  Prob > chi2     =     0.0000
Log likelihood =  -251.1687                       Pseudo R2       =     0.4357

--------------------------------------------------------------------------------
  Intervention |      Coef.   Std. Err.      z    P>|z|     [95% Conf. Interval]
---------------+----------------------------------------------------------------
      Location |  -.2305893   .1564572    -1.47   0.141    -.5372397    .0760611
        Gender |  -.2810126    .145582    -1.93   0.054    -.5663481    .0043228
           Age |   .0381419   .0042002     9.08   0.000     .0299097    .0463742
     Sold_perc |   1.821307   .3563222     5.11   0.000     1.122928    2.519686
           hhs |   .0849969   .0253298     3.36   0.001     .0353514    .1346423
          Land |   .2906921    .045403     6.40   0.000     .2017037    .3796804
      Training |   .2785198   .1303937     2.14   0.033     .0229529    .5340867
    use_drying |   .1500648   .1285394     1.17   0.243    -.1018677    .4019974
 Info_neighbor |   .3629577   .1297133     2.80   0.005     .1087242    .6171911
Info_extension |  -.0252888   .1300757    -0.19   0.846    -.2802325    .2296549
         assoc |   .3930753   .1443728     2.72   0.006     .1101097    .6760408
     Beans_Prd |   .6237014   .1434406     4.35   0.000     .3425631    .9048398
     Maize_prd |  -.4318699   .1352193    -3.19   0.001    -.6968948    -.166845
   Sorghum_prd |   .0296008   .1380054     0.21   0.830    -.2408849    .3000864
      Rice_Prd |     .29304   .1342612     2.18   0.029     .0298929     .556187
   Cassava_prd |  -.0454388    .141944    -0.32   0.749    -.3236439    .2327662
         _cons |  -4.270031   .4162879   -10.26   0.000     -5.08594   -3.454122
--------------------------------------------------------------------------------
----------------------------------------------------------------------------------------
        Variable     Sample |    Treated     Controls   Difference         S.E.   T-stat
----------------------------+-----------------------------------------------------------
             FAS  Unmatched | 20.9480519    6.9641791   13.9838728   .338656718    41.29
                        ATT | 20.9885932    11.418251   9.57034221   1.15482279     8.29
----------------------------+-----------------------------------------------------------
Note: S.E. does not take into account that the propensity score is estimated.

 psmatch2: |   psmatch2: Common
 Treatment |        support
assignment | Off suppo  On suppor |     Total
-----------+----------------------+----------
 Untreated |         0        335 |       335 
   Treated |        45        263 |       308 
-----------+----------------------+----------
     Total |        45        598 |       643 


. psmatch2 Intervention Location Gender Age Sold_perc hhs Land Training use_drying Info_neighbor Info_extension assoc Beans_Prd Maize_prd Sorghum_prd Rice_Prd Cassava_prd, outcom
> e( MAHFCS ) radius common

Probit regression                                 Number of obs   =        643
                                                  LR chi2(16)     =     387.92
                                                  Prob > chi2     =     0.0000
Log likelihood =  -251.1687                       Pseudo R2       =     0.4357

--------------------------------------------------------------------------------
  Intervention |      Coef.   Std. Err.      z    P>|z|     [95% Conf. Interval]
---------------+----------------------------------------------------------------
      Location |  -.2305893   .1564572    -1.47   0.141    -.5372397    .0760611
        Gender |  -.2810126    .145582    -1.93   0.054    -.5663481    .0043228
           Age |   .0381419   .0042002     9.08   0.000     .0299097    .0463742
     Sold_perc |   1.821307   .3563222     5.11   0.000     1.122928    2.519686
           hhs |   .0849969   .0253298     3.36   0.001     .0353514    .1346423
          Land |   .2906921    .045403     6.40   0.000     .2017037    .3796804
      Training |   .2785198   .1303937     2.14   0.033     .0229529    .5340867
    use_drying |   .1500648   .1285394     1.17   0.243    -.1018677    .4019974
 Info_neighbor |   .3629577   .1297133     2.80   0.005     .1087242    .6171911
Info_extension |  -.0252888   .1300757    -0.19   0.846    -.2802325    .2296549
         assoc |   .3930753   .1443728     2.72   0.006     .1101097    .6760408
     Beans_Prd |   .6237014   .1434406     4.35   0.000     .3425631    .9048398
     Maize_prd |  -.4318699   .1352193    -3.19   0.001    -.6968948    -.166845
   Sorghum_prd |   .0296008   .1380054     0.21   0.830    -.2408849    .3000864
      Rice_Prd |     .29304   .1342612     2.18   0.029     .0298929     .556187
   Cassava_prd |  -.0454388    .141944    -0.32   0.749    -.3236439    .2327662
         _cons |  -4.270031   .4162879   -10.26   0.000     -5.08594   -3.454122
--------------------------------------------------------------------------------
----------------------------------------------------------------------------------------
        Variable     Sample |    Treated     Controls   Difference         S.E.   T-stat
----------------------------+-----------------------------------------------------------
          MAHFCS  Unmatched | 5.96103896   4.35223881   1.60880016   .208836694     7.70
                        ATT | 6.01140684   4.35223881   1.65916804   .141881827    11.69
----------------------------+-----------------------------------------------------------
Note: S.E. does not take into account that the propensity score is estimated.

 psmatch2: |   psmatch2: Common
 Treatment |        support
assignment | Off suppo  On suppor |     Total
-----------+----------------------+----------
 Untreated |         0        335 |       335 
   Treated |        45        263 |       308 
-----------+----------------------+----------
     Total |        45        598 |       643 


. psmatch2 Intervention Location Gender Age Sold_perc hhs Land Training use_drying Info_neighbor Info_extension assoc Beans_Prd Maize_prd Sorghum_prd Rice_Prd Cassava_prd, outcom
> e( MAHFCS ) kernel common

Probit regression                                 Number of obs   =        643
                                                  LR chi2(16)     =     387.92
                                                  Prob > chi2     =     0.0000
Log likelihood =  -251.1687                       Pseudo R2       =     0.4357

--------------------------------------------------------------------------------
  Intervention |      Coef.   Std. Err.      z    P>|z|     [95% Conf. Interval]
---------------+----------------------------------------------------------------
      Location |  -.2305893   .1564572    -1.47   0.141    -.5372397    .0760611
        Gender |  -.2810126    .145582    -1.93   0.054    -.5663481    .0043228
           Age |   .0381419   .0042002     9.08   0.000     .0299097    .0463742
     Sold_perc |   1.821307   .3563222     5.11   0.000     1.122928    2.519686
           hhs |   .0849969   .0253298     3.36   0.001     .0353514    .1346423
          Land |   .2906921    .045403     6.40   0.000     .2017037    .3796804
      Training |   .2785198   .1303937     2.14   0.033     .0229529    .5340867
    use_drying |   .1500648   .1285394     1.17   0.243    -.1018677    .4019974
 Info_neighbor |   .3629577   .1297133     2.80   0.005     .1087242    .6171911
Info_extension |  -.0252888   .1300757    -0.19   0.846    -.2802325    .2296549
         assoc |   .3930753   .1443728     2.72   0.006     .1101097    .6760408
     Beans_Prd |   .6237014   .1434406     4.35   0.000     .3425631    .9048398
     Maize_prd |  -.4318699   .1352193    -3.19   0.001    -.6968948    -.166845
   Sorghum_prd |   .0296008   .1380054     0.21   0.830    -.2408849    .3000864
      Rice_Prd |     .29304   .1342612     2.18   0.029     .0298929     .556187
   Cassava_prd |  -.0454388    .141944    -0.32   0.749    -.3236439    .2327662
         _cons |  -4.270031   .4162879   -10.26   0.000     -5.08594   -3.454122
--------------------------------------------------------------------------------
----------------------------------------------------------------------------------------
        Variable     Sample |    Treated     Controls   Difference         S.E.   T-stat
----------------------------+-----------------------------------------------------------
          MAHFCS  Unmatched | 5.96103896   4.35223881   1.60880016   .208836694     7.70
                        ATT | 6.01140684   5.47448087   .536925975   .446966768     1.20
----------------------------+-----------------------------------------------------------
Note: S.E. does not take into account that the propensity score is estimated.

 psmatch2: |   psmatch2: Common
 Treatment |        support
assignment | Off suppo  On suppor |     Total
-----------+----------------------+----------
 Untreated |         0        335 |       335 
   Treated |        45        263 |       308 
-----------+----------------------+----------
     Total |        45        598 |       643 


. psmatch2 Intervention Location Gender Age Sold_perc hhs Land Training use_drying Info_neighbor Info_extension assoc Beans_Prd Maize_prd Sorghum_prd Rice_Prd Cassava_prd, outcom
> e( MAHFCS ) neighbor(1) common

Probit regression                                 Number of obs   =        643
                                                  LR chi2(16)     =     387.92
                                                  Prob > chi2     =     0.0000
Log likelihood =  -251.1687                       Pseudo R2       =     0.4357

--------------------------------------------------------------------------------
  Intervention |      Coef.   Std. Err.      z    P>|z|     [95% Conf. Interval]
---------------+----------------------------------------------------------------
      Location |  -.2305893   .1564572    -1.47   0.141    -.5372397    .0760611
        Gender |  -.2810126    .145582    -1.93   0.054    -.5663481    .0043228
           Age |   .0381419   .0042002     9.08   0.000     .0299097    .0463742
     Sold_perc |   1.821307   .3563222     5.11   0.000     1.122928    2.519686
           hhs |   .0849969   .0253298     3.36   0.001     .0353514    .1346423
          Land |   .2906921    .045403     6.40   0.000     .2017037    .3796804
      Training |   .2785198   .1303937     2.14   0.033     .0229529    .5340867
    use_drying |   .1500648   .1285394     1.17   0.243    -.1018677    .4019974
 Info_neighbor |   .3629577   .1297133     2.80   0.005     .1087242    .6171911
Info_extension |  -.0252888   .1300757    -0.19   0.846    -.2802325    .2296549
         assoc |   .3930753   .1443728     2.72   0.006     .1101097    .6760408
     Beans_Prd |   .6237014   .1434406     4.35   0.000     .3425631    .9048398
     Maize_prd |  -.4318699   .1352193    -3.19   0.001    -.6968948    -.166845
   Sorghum_prd |   .0296008   .1380054     0.21   0.830    -.2408849    .3000864
      Rice_Prd |     .29304   .1342612     2.18   0.029     .0298929     .556187
   Cassava_prd |  -.0454388    .141944    -0.32   0.749    -.3236439    .2327662
         _cons |  -4.270031   .4162879   -10.26   0.000     -5.08594   -3.454122
--------------------------------------------------------------------------------
----------------------------------------------------------------------------------------
        Variable     Sample |    Treated     Controls   Difference         S.E.   T-stat
----------------------------+-----------------------------------------------------------
          MAHFCS  Unmatched | 5.96103896   4.35223881   1.60880016   .208836694     7.70
                        ATT | 6.01140684   5.58174905   .429657795   .526493215     0.82
----------------------------+-----------------------------------------------------------
Note: S.E. does not take into account that the propensity score is estimated.

 psmatch2: |   psmatch2: Common
 Treatment |        support
assignment | Off suppo  On suppor |     Total
-----------+----------------------+----------
 Untreated |         0        335 |       335 
   Treated |        45        263 |       308 
-----------+----------------------+----------
     Total |        45        598 |       643 


. psmatch2 Intervention Location Gender Age Sold_perc hhs Land Training use_drying Info_neighbor Info_extension assoc Beans_Prd Maize_prd Sorghum_prd Rice_Prd Cassava_prd, outcom
> e( HFIAS ) neighbor(1) common

Probit regression                                 Number of obs   =        643
                                                  LR chi2(16)     =     387.92
                                                  Prob > chi2     =     0.0000
Log likelihood =  -251.1687                       Pseudo R2       =     0.4357

--------------------------------------------------------------------------------
  Intervention |      Coef.   Std. Err.      z    P>|z|     [95% Conf. Interval]
---------------+----------------------------------------------------------------
      Location |  -.2305893   .1564572    -1.47   0.141    -.5372397    .0760611
        Gender |  -.2810126    .145582    -1.93   0.054    -.5663481    .0043228
           Age |   .0381419   .0042002     9.08   0.000     .0299097    .0463742
     Sold_perc |   1.821307   .3563222     5.11   0.000     1.122928    2.519686
           hhs |   .0849969   .0253298     3.36   0.001     .0353514    .1346423
          Land |   .2906921    .045403     6.40   0.000     .2017037    .3796804
      Training |   .2785198   .1303937     2.14   0.033     .0229529    .5340867
    use_drying |   .1500648   .1285394     1.17   0.243    -.1018677    .4019974
 Info_neighbor |   .3629577   .1297133     2.80   0.005     .1087242    .6171911
Info_extension |  -.0252888   .1300757    -0.19   0.846    -.2802325    .2296549
         assoc |   .3930753   .1443728     2.72   0.006     .1101097    .6760408
     Beans_Prd |   .6237014   .1434406     4.35   0.000     .3425631    .9048398
     Maize_prd |  -.4318699   .1352193    -3.19   0.001    -.6968948    -.166845
   Sorghum_prd |   .0296008   .1380054     0.21   0.830    -.2408849    .3000864
      Rice_Prd |     .29304   .1342612     2.18   0.029     .0298929     .556187
   Cassava_prd |  -.0454388    .141944    -0.32   0.749    -.3236439    .2327662
         _cons |  -4.270031   .4162879   -10.26   0.000     -5.08594   -3.454122
--------------------------------------------------------------------------------
----------------------------------------------------------------------------------------
        Variable     Sample |    Treated     Controls   Difference         S.E.   T-stat
----------------------------+-----------------------------------------------------------
           HFIAS  Unmatched | 3.23051948   9.77910448    -6.548585   .297248535   -22.03
                        ATT |  3.2661597   9.41444867  -6.14828897   .765108194    -8.04
----------------------------+-----------------------------------------------------------
Note: S.E. does not take into account that the propensity score is estimated.

 psmatch2: |   psmatch2: Common
 Treatment |        support
assignment | Off suppo  On suppor |     Total
-----------+----------------------+----------
 Untreated |         0        335 |       335 
   Treated |        45        263 |       308 
-----------+----------------------+----------
     Total |        45        598 |       643 


. psmatch2 Intervention Location Gender Age Sold_perc hhs Land Training use_drying Info_neighbor Info_extension assoc Beans_Prd Maize_prd Sorghum_prd Rice_Prd Cassava_prd, outcom
> e( HFIAS ) radius common

Probit regression                                 Number of obs   =        643
                                                  LR chi2(16)     =     387.92
                                                  Prob > chi2     =     0.0000
Log likelihood =  -251.1687                       Pseudo R2       =     0.4357

--------------------------------------------------------------------------------
  Intervention |      Coef.   Std. Err.      z    P>|z|     [95% Conf. Interval]
---------------+----------------------------------------------------------------
      Location |  -.2305893   .1564572    -1.47   0.141    -.5372397    .0760611
        Gender |  -.2810126    .145582    -1.93   0.054    -.5663481    .0043228
           Age |   .0381419   .0042002     9.08   0.000     .0299097    .0463742
     Sold_perc |   1.821307   .3563222     5.11   0.000     1.122928    2.519686
           hhs |   .0849969   .0253298     3.36   0.001     .0353514    .1346423
          Land |   .2906921    .045403     6.40   0.000     .2017037    .3796804
      Training |   .2785198   .1303937     2.14   0.033     .0229529    .5340867
    use_drying |   .1500648   .1285394     1.17   0.243    -.1018677    .4019974
 Info_neighbor |   .3629577   .1297133     2.80   0.005     .1087242    .6171911
Info_extension |  -.0252888   .1300757    -0.19   0.846    -.2802325    .2296549
         assoc |   .3930753   .1443728     2.72   0.006     .1101097    .6760408
     Beans_Prd |   .6237014   .1434406     4.35   0.000     .3425631    .9048398
     Maize_prd |  -.4318699   .1352193    -3.19   0.001    -.6968948    -.166845
   Sorghum_prd |   .0296008   .1380054     0.21   0.830    -.2408849    .3000864
      Rice_Prd |     .29304   .1342612     2.18   0.029     .0298929     .556187
   Cassava_prd |  -.0454388    .141944    -0.32   0.749    -.3236439    .2327662
         _cons |  -4.270031   .4162879   -10.26   0.000     -5.08594   -3.454122
--------------------------------------------------------------------------------
----------------------------------------------------------------------------------------
        Variable     Sample |    Treated     Controls   Difference         S.E.   T-stat
----------------------------+-----------------------------------------------------------
           HFIAS  Unmatched | 3.23051948   9.77910448    -6.548585   .297248535   -22.03
                        ATT |  3.2661597   9.77910448  -6.51294478   .199903325   -32.58
----------------------------+-----------------------------------------------------------
Note: S.E. does not take into account that the propensity score is estimated.

 psmatch2: |   psmatch2: Common
 Treatment |        support
assignment | Off suppo  On suppor |     Total
-----------+----------------------+----------
 Untreated |         0        335 |       335 
   Treated |        45        263 |       308 
-----------+----------------------+----------
     Total |        45        598 |       643 


. psmatch2 Intervention Location Gender Age Sold_perc hhs Land Training use_drying Info_neighbor Info_extension assoc Beans_Prd Maize_prd Sorghum_prd Rice_Prd Cassava_prd, outcom
> e( HFIAS ) kernel common

Probit regression                                 Number of obs   =        643
                                                  LR chi2(16)     =     387.92
                                                  Prob > chi2     =     0.0000
Log likelihood =  -251.1687                       Pseudo R2       =     0.4357

--------------------------------------------------------------------------------
  Intervention |      Coef.   Std. Err.      z    P>|z|     [95% Conf. Interval]
---------------+----------------------------------------------------------------
      Location |  -.2305893   .1564572    -1.47   0.141    -.5372397    .0760611
        Gender |  -.2810126    .145582    -1.93   0.054    -.5663481    .0043228
           Age |   .0381419   .0042002     9.08   0.000     .0299097    .0463742
     Sold_perc |   1.821307   .3563222     5.11   0.000     1.122928    2.519686
           hhs |   .0849969   .0253298     3.36   0.001     .0353514    .1346423
          Land |   .2906921    .045403     6.40   0.000     .2017037    .3796804
      Training |   .2785198   .1303937     2.14   0.033     .0229529    .5340867
    use_drying |   .1500648   .1285394     1.17   0.243    -.1018677    .4019974
 Info_neighbor |   .3629577   .1297133     2.80   0.005     .1087242    .6171911
Info_extension |  -.0252888   .1300757    -0.19   0.846    -.2802325    .2296549
         assoc |   .3930753   .1443728     2.72   0.006     .1101097    .6760408
     Beans_Prd |   .6237014   .1434406     4.35   0.000     .3425631    .9048398
     Maize_prd |  -.4318699   .1352193    -3.19   0.001    -.6968948    -.166845
   Sorghum_prd |   .0296008   .1380054     0.21   0.830    -.2408849    .3000864
      Rice_Prd |     .29304   .1342612     2.18   0.029     .0298929     .556187
   Cassava_prd |  -.0454388    .141944    -0.32   0.749    -.3236439    .2327662
         _cons |  -4.270031   .4162879   -10.26   0.000     -5.08594   -3.454122
--------------------------------------------------------------------------------
----------------------------------------------------------------------------------------
        Variable     Sample |    Treated     Controls   Difference         S.E.   T-stat
----------------------------+-----------------------------------------------------------
           HFIAS  Unmatched | 3.23051948   9.77910448    -6.548585   .297248535   -22.03
                        ATT |  3.2661597   9.80929706  -6.54313736   .641921937   -10.19
----------------------------+-----------------------------------------------------------
Note: S.E. does not take into account that the propensity score is estimated.

 psmatch2: |   psmatch2: Common
 Treatment |        support
assignment | Off suppo  On suppor |     Total
-----------+----------------------+----------
 Untreated |         0        335 |       335 
   Treated |        45        263 |       308 
-----------+----------------------+----------
     Total |        45        598 |       643 
