# Supplementary material for: Effect of passive solar drying on food security in rural Mozambique
Source: Sci Rep. 2022 Oct 13;12:17154. doi: 10.1038/s41598-022-22129-9 (PMC9561633; doi:10.1038/s41598-022-22129-9)
Supplement: Supplementary file 3 — Supplementary Information 3. [file 41598_2022_22129_MOESM3_ESM.txt]

. import excel 

. etpoisson WDDS Location Gender Age Sold_perc hhs Land use_drying assoc Beans_Prd Maize_prd Sorghum_prd Rice_Prd Cassava_prd, treat(Intervention = Location Gender Age Sold_perc 
> hhs Land Training use_drying Info_neighbor Info_extension assoc Beans_Prd Maize_prd Sorghum_prd Rice_Prd Cassava) vce(robust)

Iteration 0:   log pseudolikelihood = -2644.1463  (not concave)
Iteration 1:   log pseudolikelihood = -2233.1582  (not concave)
Iteration 2:   log pseudolikelihood = -2021.8355  (not concave)
Iteration 3:   log pseudolikelihood = -1987.3275  (not concave)
Iteration 4:   log pseudolikelihood = -1756.1327  (not concave)
Iteration 5:   log pseudolikelihood = -1521.5916  (not concave)
Iteration 6:   log pseudolikelihood = -1443.5903  (not concave)
Iteration 7:   log pseudolikelihood = -1422.8644  (not concave)
Iteration 8:   log pseudolikelihood = -1412.2272  
Iteration 9:   log pseudolikelihood = -1407.3744  (not concave)
Iteration 10:  log pseudolikelihood = -1406.8965  (not concave)
Iteration 11:  log pseudolikelihood = -1405.9501  
Iteration 12:  log pseudolikelihood = -1405.7093  
Iteration 13:  log pseudolikelihood = -1405.4657  
Iteration 14:  log pseudolikelihood = -1405.4295  
Iteration 15:  log pseudolikelihood = -1405.4264  
Iteration 16:  log pseudolikelihood = -1405.4264  

Poisson regression with endogenous treatment      Number of obs   =        643
(24 quadrature points)                            Wald chi2(14)   =     963.65
Log pseudolikelihood = -1405.4264                 Prob > chi2     =     0.0000

--------------------------------------------------------------------------------
               |               Robust
               |      Coef.   Std. Err.      z    P>|z|     [95% Conf. Interval]
---------------+----------------------------------------------------------------
WDDS           |
      Location |   .0720009   .0255827     2.81   0.005     .0218598     .122142
        Gender |   .0448909   .0229205     1.96   0.050    -.0000325    .0898144
           Age |  -.0003438   .0006917    -0.50   0.619    -.0016995    .0010118
     Sold_perc |     .02463   .0579483     0.43   0.671    -.0889465    .1382065
           hhs |   .0064959   .0042473     1.53   0.126    -.0018286    .0148204
          Land |   .0107557   .0057138     1.88   0.060    -.0004431    .0219545
    use_drying |   .0187211   .0215249     0.87   0.384     -.023467    .0609092
         assoc |  -.0418127   .0240097    -1.74   0.082    -.0888708    .0052454
     Beans_Prd |   .1117262   .0237998     4.69   0.000     .0650795     .158373
     Maize_prd |   .0116632   .0257051     0.45   0.650    -.0387178    .0620442
   Sorghum_prd |  -.0159206   .0223313    -0.71   0.476    -.0596891     .027848
      Rice_Prd |   .0503888   .0217128     2.32   0.020     .0078326     .092945
   Cassava_prd |  -.0302612    .023305    -1.30   0.194    -.0759381    .0154157
1.Intervention |   .6201938   .0381463    16.26   0.000     .5454284    .6949592
         _cons |   .9194118   .0655909    14.02   0.000      .790856    1.047968
---------------+----------------------------------------------------------------
Intervention   |
      Location |  -.2300433   .1634441    -1.41   0.159    -.5503878    .0903013
        Gender |  -.2804234   .1407638    -1.99   0.046    -.5563153   -.0045315
           Age |   .0381475   .0040096     9.51   0.000     .0302888    .0460062
     Sold_perc |   1.821745   .3264358     5.58   0.000     1.181943    2.461548
           hhs |   .0851605   .0265771     3.20   0.001     .0330703    .1372508
          Land |   .2906148   .0446614     6.51   0.000     .2030801    .3781495
      Training |   .2776223   .1310349     2.12   0.034     .0207985     .534446
    use_drying |   .1498782   .1303238     1.15   0.250    -.1055517    .4053081
 Info_neighbor |   .3640837   .1297649     2.81   0.005     .1097492    .6184182
Info_extension |  -.0261846   .1275091    -0.21   0.837    -.2760979    .2237288
         assoc |   .3931447   .1443482     2.72   0.006     .1102274    .6760619
     Beans_Prd |    .625476   .1413195     4.43   0.000     .3484948    .9024571
     Maize_prd |  -.4329726   .1349546    -3.21   0.001    -.6974788   -.1684664
   Sorghum_prd |   .0292541   .1469708     0.20   0.842    -.2588034    .3173117
      Rice_Prd |    .293128   .1363637     2.15   0.032     .0258601     .560396
   Cassava_prd |  -.0455252   .1469215    -0.31   0.757    -.3334861    .2424356
         _cons |  -4.270751   .4351006    -9.82   0.000    -5.123532   -3.417969
---------------+----------------------------------------------------------------
       /athrho |   -1.57654   .1457975   -10.81   0.000    -1.862298   -1.290782
      /lnsigma |  -4.734552    .476642    -9.93   0.000    -5.668753   -3.800351
---------------+----------------------------------------------------------------
           rho |  -.9180598   .0229144                     -.9528907   -.8593312
         sigma |   .0087864    .004188                      .0034522    .0223629
--------------------------------------------------------------------------------
Wald test of indep. eqns. (rho = 0): chi2(1) =   116.93   Prob > chi2 = 0.0000

. lincom [WDDS]_b[1.Intervention], eform

 ( 1)  [WDDS]1.Intervention = 0

------------------------------------------------------------------------------
             |     exp(b)   Std. Err.      z    P>|z|     [95% Conf. Interval]
-------------+----------------------------------------------------------------
         (1) |   1.859288    .070925    16.26   0.000     1.725347    2.003627
------------------------------------------------------------------------------

. margins, predict(cte) vce(unconditional) subpop(Intervention)

Predictive margins                                Number of obs   =        643
                                                  Subpop. no. obs =        308

Expression   : Conditional treatment effect, predict(cte)

------------------------------------------------------------------------------
             |            Unconditional
             |     Margin   Std. Err.      z    P>|z|     [95% Conf. Interval]
-------------+----------------------------------------------------------------
       _cons |   2.612413   .1231522    21.21   0.000     2.371039    2.853786
------------------------------------------------------------------------------

. etpoisson FAS Location Gender Age Sold_perc hhs Land use_drying assoc Beans_Prd Maize_prd Sorghum_prd Rice_Prd Cassava_prd, treat(Intervention = Location Gender Age Sold_perc h
> hs Land Training use_drying Info_neighbor Info_extension assoc Beans_Prd Maize_prd Sorghum_prd Rice_Prd Cassava) vce(robust)

Iteration 0:   log pseudolikelihood = -4464.9613  (not concave)
Iteration 1:   log pseudolikelihood = -3143.5487  (not concave)
Iteration 2:   log pseudolikelihood = -2745.7803  
Iteration 3:   log pseudolikelihood = -2554.8752  (not concave)
Iteration 4:   log pseudolikelihood = -2523.2061  (not concave)
Iteration 5:   log pseudolikelihood =  -2296.903  (not concave)
Iteration 6:   log pseudolikelihood = -2210.2024  (not concave)
Iteration 7:   log pseudolikelihood = -2191.3103  (not concave)
Iteration 8:   log pseudolikelihood = -2177.1016  
Iteration 9:   log pseudolikelihood = -2140.1232  (not concave)
Iteration 10:  log pseudolikelihood = -2127.4627  
Iteration 11:  log pseudolikelihood = -2112.0766  
Iteration 12:  log pseudolikelihood = -2111.6076  
Iteration 13:  log pseudolikelihood = -2111.5447  
Iteration 14:  log pseudolikelihood = -2111.5445  
Iteration 15:  log pseudolikelihood = -2111.5445  

Poisson regression with endogenous treatment      Number of obs   =        643
(24 quadrature points)                            Wald chi2(14)   =    1427.29
Log pseudolikelihood = -2111.5445                 Prob > chi2     =     0.0000

--------------------------------------------------------------------------------
               |               Robust
               |      Coef.   Std. Err.      z    P>|z|     [95% Conf. Interval]
---------------+----------------------------------------------------------------
FAS            |
      Location |   .1009339   .0334322     3.02   0.003      .035408    .1664598
        Gender |   .0849874   .0294691     2.88   0.004      .027229    .1427458
           Age |    .000199   .0009187     0.22   0.829    -.0016016    .0019997
     Sold_perc |  -.0486232   .0794952    -0.61   0.541    -.2044309    .1071845
           hhs |   .0187615   .0056652     3.31   0.001     .0076579    .0298651
          Land |   .0054743   .0074164     0.74   0.460    -.0090616    .0200103
    use_drying |   .0161794   .0278959     0.58   0.562    -.0384955    .0708543
         assoc |  -.0651872   .0307104    -2.12   0.034    -.1253786   -.0049959
     Beans_Prd |   .1520983   .0372249     4.09   0.000     .0791388    .2250578
     Maize_prd |   .0477225   .0347215     1.37   0.169    -.0203304    .1157754
   Sorghum_prd |   .0720877   .0313265     2.30   0.021      .010689    .1334864
      Rice_Prd |   .1060149   .0286693     3.70   0.000     .0498241    .1622058
   Cassava_prd |   .0419454   .0330028     1.27   0.204    -.0227388    .1066297
1.Intervention |   1.118022   .0644733    17.34   0.000     .9916568    1.244387
         _cons |    1.52389   .0914913    16.66   0.000      1.34457     1.70321
---------------+----------------------------------------------------------------
Intervention   |
      Location |  -.1931668   .1636825    -1.18   0.238    -.5139786    .1276451
        Gender |  -.2649973   .1403958    -1.89   0.059    -.5401681    .0101735
           Age |   .0384534   .0040389     9.52   0.000     .0305372    .0463696
     Sold_perc |   1.815816   .3251405     5.58   0.000     1.178552     2.45308
           hhs |   .0864974   .0266132     3.25   0.001     .0343365    .1386584
          Land |   .2919513   .0443743     6.58   0.000     .2049793    .3789233
      Training |    .270155   .1285948     2.10   0.036     .0181138    .5221962
    use_drying |   .1604983    .130704     1.23   0.219    -.0956768    .4166734
 Info_neighbor |   .3683595   .1274834     2.89   0.004     .1184966    .6182224
Info_extension |  -.0418789    .127177    -0.33   0.742    -.2911412    .2073834
         assoc |   .4057313   .1435877     2.83   0.005     .1243047     .687158
     Beans_Prd |   .6670138   .1459682     4.57   0.000     .3809213    .9531063
     Maize_prd |  -.4535067   .1343501    -3.38   0.001    -.7168281   -.1901852
   Sorghum_prd |   .0346184   .1486462     0.23   0.816    -.2567227    .3259596
      Rice_Prd |   .2843774   .1368331     2.08   0.038     .0161895    .5525653
   Cassava_prd |   -.053324   .1483398    -0.36   0.719    -.3440646    .2374167
         _cons |  -4.286157   .4361373    -9.83   0.000     -5.14097   -3.431343
---------------+----------------------------------------------------------------
       /athrho |  -.4155139   .1672457    -2.48   0.013    -.7433094   -.0877184
      /lnsigma |  -1.547142   .1772491    -8.73   0.000    -1.894543    -1.19974
---------------+----------------------------------------------------------------
           rho |  -.3931444   .1413958                     -.6311405   -.0874941
         sigma |   .2128555   .0377284                       .150387    .3012726
--------------------------------------------------------------------------------
Wald test of indep. eqns. (rho = 0): chi2(1) =     6.17   Prob > chi2 = 0.0130

. lincom [FAS]_b[1.Intervention], eform

 ( 1)  [FAS]1.Intervention = 0

------------------------------------------------------------------------------
             |     exp(b)   Std. Err.      z    P>|z|     [95% Conf. Interval]
-------------+----------------------------------------------------------------
         (1) |   3.058798   .1972107    17.34   0.000     2.695697    3.470808
------------------------------------------------------------------------------

. margins, predict(cte) vce(unconditional) subpop(Intervention)

Predictive margins                                Number of obs   =        643
                                                  Subpop. no. obs =        308

Expression   : Conditional treatment effect, predict(cte)

------------------------------------------------------------------------------
             |            Unconditional
             |     Margin   Std. Err.      z    P>|z|     [95% Conf. Interval]
-------------+----------------------------------------------------------------
       _cons |   14.31235   .4648781    30.79   0.000      13.4012    15.22349
------------------------------------------------------------------------------

. etpoisson MAHFCS Location Gender Age Sold_perc hhs Land use_drying assoc Beans_Prd Maize_prd Sorghum_prd Rice_Prd Cassava_prd, treat(Intervention = Location Gender Age Sold_per
> c hhs Land Training use_drying Info_neighbor Info_extension assoc Beans_Prd Maize_prd Sorghum_prd Rice_Prd Cassava) vce(robust)

Iteration 0:   log pseudolikelihood = -2634.9127  (not concave)
Iteration 1:   log pseudolikelihood = -2337.3203  (not concave)
Iteration 2:   log pseudolikelihood = -2278.6514  (not concave)
Iteration 3:   log pseudolikelihood = -2115.0776  (not concave)
Iteration 4:   log pseudolikelihood = -1919.5389  (not concave)
Iteration 5:   log pseudolikelihood =  -1833.351  (not concave)
Iteration 6:   log pseudolikelihood = -1822.3483  (not concave)
Iteration 7:   log pseudolikelihood = -1817.4385  
Iteration 8:   log pseudolikelihood = -1814.1548  
Iteration 9:   log pseudolikelihood = -1814.0335  
Iteration 10:  log pseudolikelihood = -1810.5904  
Iteration 11:  log pseudolikelihood = -1810.5772  
Iteration 12:  log pseudolikelihood = -1810.5772  

Poisson regression with endogenous treatment      Number of obs   =        643
(24 quadrature points)                            Wald chi2(14)   =      65.04
Log pseudolikelihood = -1810.5772                 Prob > chi2     =     0.0000

--------------------------------------------------------------------------------
               |               Robust
               |      Coef.   Std. Err.      z    P>|z|     [95% Conf. Interval]
---------------+----------------------------------------------------------------
MAHFCS         |
      Location |  -.0863063   .0464698    -1.86   0.063    -.1773855     .004773
        Gender |  -.0662269    .050965    -1.30   0.194    -.1661165    .0336628
           Age |  -.0021793   .0020336    -1.07   0.284     -.006165    .0018065
     Sold_perc |   .0321253   .1270828     0.25   0.800    -.2169525     .281203
           hhs |  -.0012873   .0094462    -0.14   0.892    -.0198016    .0172269
          Land |   .0049169   .0166092     0.30   0.767    -.0276366    .0374703
    use_drying |  -.0500109   .0431404    -1.16   0.246    -.1345645    .0345427
         assoc |  -.1098576   .0494942    -2.22   0.026    -.2068645   -.0128506
     Beans_Prd |   .0498953   .0484256     1.03   0.303    -.0450172    .1448078
     Maize_prd |   .0756451   .0474809     1.59   0.111    -.0174159     .168706
   Sorghum_prd |   .0025959   .0412255     0.06   0.950    -.0782046    .0833965
      Rice_Prd |   .1207315    .042749     2.82   0.005     .0369451    .2045179
   Cassava_prd |   .0239445   .0404552     0.59   0.554    -.0553463    .1032352
1.Intervention |   .4805091   .1720272     2.79   0.005      .143342    .8176763
         _cons |    1.43294   .1476101     9.71   0.000      1.14363    1.722251
---------------+----------------------------------------------------------------
Intervention   |
      Location |   -.240941   .1640873    -1.47   0.142    -.5625462    .0806642
        Gender |  -.2591222   .1458949    -1.78   0.076    -.5450709    .0268264
           Age |   .0377049   .0040451     9.32   0.000     .0297767     .045633
     Sold_perc |   1.846871   .3305194     5.59   0.000     1.199065    2.494677
           hhs |   .0873119   .0270445     3.23   0.001     .0343057    .1403182
          Land |   .2953715   .0443573     6.66   0.000     .2084327    .3823102
      Training |   .2978014   .1306711     2.28   0.023     .0416908     .553912
    use_drying |   .1507233   .1302425     1.16   0.247    -.1045473    .4059939
 Info_neighbor |   .3300838   .1351384     2.44   0.015     .0652174    .5949502
Info_extension |  -.0188362    .125929    -0.15   0.881    -.2656524      .22798
         assoc |   .3801861   .1436118     2.65   0.008      .098712    .6616601
     Beans_Prd |    .625691   .1398238     4.47   0.000     .3516413    .8997407
     Maize_prd |   -.444489   .1345485    -3.30   0.001    -.7081991   -.1807789
   Sorghum_prd |   .0198716   .1450288     0.14   0.891    -.2643797    .3041228
      Rice_Prd |   .3088868   .1383714     2.23   0.026     .0376838    .5800898
   Cassava_prd |  -.0545806   .1484599    -0.37   0.713    -.3455567    .2363955
         _cons |  -4.279094    .434275    -9.85   0.000    -5.130257   -3.427931
---------------+----------------------------------------------------------------
       /athrho |   -.472799   .3910063    -1.21   0.227    -1.239157    .2935592
      /lnsigma |  -1.249326   .1402715    -8.91   0.000    -1.524253   -.9743992
---------------+----------------------------------------------------------------
           rho |  -.4404581   .3151497                     -.8452151    .2854074
         sigma |   .2866979   .0402155                      .2177836     .377419
--------------------------------------------------------------------------------
Wald test of indep. eqns. (rho = 0): chi2(1) =     1.46   Prob > chi2 = 0.2266

. lincom [MAHFCS]_b[1.Intervention], eform

 ( 1)  [MAHFCS]1.Intervention = 0

------------------------------------------------------------------------------
             |     exp(b)   Std. Err.      z    P>|z|     [95% Conf. Interval]
-------------+----------------------------------------------------------------
         (1) |   1.616897   .2781504     2.79   0.005     1.154124     2.26523
------------------------------------------------------------------------------

. margins, predict(cte) vce(unconditional) subpop(Intervention)

Predictive margins                                Number of obs   =        643
                                                  Subpop. no. obs =        308

Expression   : Conditional treatment effect, predict(cte)

------------------------------------------------------------------------------
             |            Unconditional
             |     Margin   Std. Err.      z    P>|z|     [95% Conf. Interval]
-------------+----------------------------------------------------------------
       _cons |    2.29959   .6458751     3.56   0.000     1.033698    3.565482
------------------------------------------------------------------------------

. etpoisson HFIAS Location Gender Age Sold_perc hhs Land use_drying assoc Beans_Prd Maize_prd Sorghum_prd Rice_Prd Cassava_prd, treat(Intervention = Location Gender Age Sold_perc
>  hhs Land Training use_drying Info_neighbor Info_extension assoc Beans_Prd Maize_prd Sorghum_prd Rice_Prd Cassava) vce(robust)

Iteration 0:   log pseudolikelihood = -2803.9683  (not concave)
Iteration 1:   log pseudolikelihood = -2528.1994  (not concave)
Iteration 2:   log pseudolikelihood =   -2481.58  (not concave)
Iteration 3:   log pseudolikelihood = -2319.5936  (not concave)
Iteration 4:   log pseudolikelihood = -2141.9996  (not concave)
Iteration 5:   log pseudolikelihood = -1964.5165  (not concave)
Iteration 6:   log pseudolikelihood = -1939.9308  (not concave)
Iteration 7:   log pseudolikelihood = -1931.3731  
Iteration 8:   log pseudolikelihood = -1929.4751  
Iteration 9:   log pseudolikelihood = -1929.4276  
Iteration 10:  log pseudolikelihood = -1929.4275  

Poisson regression with endogenous treatment      Number of obs   =        643
(24 quadrature points)                            Wald chi2(14)   =     285.44
Log pseudolikelihood = -1929.4275                 Prob > chi2     =     0.0000

--------------------------------------------------------------------------------
               |               Robust
               |      Coef.   Std. Err.      z    P>|z|     [95% Conf. Interval]
---------------+----------------------------------------------------------------
HFIAS          |
      Location |  -.0995354     .06637    -1.50   0.134    -.2296182    .0305474
        Gender |   .0276367   .0519116     0.53   0.594    -.0741081    .1293815
           Age |  -.0002044   .0028167    -0.07   0.942    -.0057251    .0053163
     Sold_perc |   .0486415   .1633816     0.30   0.766    -.2715806    .3688636
           hhs |  -.0186172   .0114334    -1.63   0.103    -.0410262    .0037918
          Land |  -.0292445   .0266878    -1.10   0.273    -.0815517    .0230627
    use_drying |  -.0395254   .0476509    -0.83   0.407    -.1329194    .0538686
         assoc |   .0082781   .0606489     0.14   0.891    -.1105916    .1271479
     Beans_Prd |  -.0136461   .0706907    -0.19   0.847    -.1521973    .1249051
     Maize_prd |   .0172002    .059135     0.29   0.771    -.0987023    .1331027
   Sorghum_prd |   .0423622   .0521227     0.81   0.416    -.0597964    .1445207
      Rice_Prd |   .0171716   .0541974     0.32   0.751    -.0890534    .1233966
   Cassava_prd |   .0831315   .0584456     1.42   0.155    -.0314197    .1976827
1.Intervention |  -.9928967   .2494166    -3.98   0.000    -1.481744   -.5040491
         _cons |   2.276162   .1906661    11.94   0.000     1.902463     2.64986
---------------+----------------------------------------------------------------
Intervention   |
      Location |  -.2177084   .1659994    -1.31   0.190    -.5430612    .1076444
        Gender |  -.2687392   .1419761    -1.89   0.058    -.5470073    .0095289
           Age |   .0381029   .0040071     9.51   0.000      .030249    .0459567
     Sold_perc |   1.823839   .3273782     5.57   0.000     1.182189    2.465488
           hhs |   .0847784   .0266286     3.18   0.001     .0325872    .1369696
          Land |   .2871018   .0449003     6.39   0.000     .1990988    .3751048
      Training |   .2789386   .1303045     2.14   0.032     .0235466    .5343306
    use_drying |   .1476446   .1306951     1.13   0.259    -.1085132    .4038023
 Info_neighbor |   .3748984   .1324791     2.83   0.005     .1152441    .6345527
Info_extension |  -.0289961   .1259037    -0.23   0.818    -.2757629    .2177706
         assoc |   .3925622   .1441819     2.72   0.006     .1099709    .6751535
     Beans_Prd |   .6211988   .1411841     4.40   0.000      .344483    .8979146
     Maize_prd |  -.4338941    .134602    -3.22   0.001    -.6977092    -.170079
   Sorghum_prd |    .039722   .1487581     0.27   0.789    -.2518385    .3312826
      Rice_Prd |   .2927875   .1369927     2.14   0.033     .0242867    .5612882
   Cassava_prd |  -.0473017   .1468359    -0.32   0.747    -.3350948    .2404914
         _cons |   -4.28095   .4355619    -9.83   0.000    -5.134636   -3.427264
---------------+----------------------------------------------------------------
       /athrho |  -.1982666   .3829347    -0.52   0.605    -.9488049    .5522717
      /lnsigma |  -.9395585   .0734475   -12.79   0.000    -1.083513   -.7956041
---------------+----------------------------------------------------------------
           rho |  -.1957089   .3682676                     -.7392415    .5022209
         sigma |   .3908003   .0287033                      .3384047    .4513085
--------------------------------------------------------------------------------
Wald test of indep. eqns. (rho = 0): chi2(1) =     0.27   Prob > chi2 = 0.6046

. lincom [HFIAS]_b[1.Intervention], eform

 ( 1)  [HFIAS]1.Intervention = 0

------------------------------------------------------------------------------
             |     exp(b)   Std. Err.      z    P>|z|     [95% Conf. Interval]
-------------+----------------------------------------------------------------
         (1) |   .3705019   .0924093    -3.98   0.000      .227241    .6040797
------------------------------------------------------------------------------

. margins, predict(cte) vce(unconditional) subpop(Intervention)

Predictive margins                                Number of obs   =        643
                                                  Subpop. no. obs =        308

Expression   : Conditional treatment effect, predict(cte)

------------------------------------------------------------------------------
             |            Unconditional
             |     Margin   Std. Err.      z    P>|z|     [95% Conf. Interval]
-------------+----------------------------------------------------------------
       _cons |  -5.470747   2.140576    -2.56   0.011    -9.666199   -1.275296
------------------------------------------------------------------------------
